# Supplementary material for: Heterosis Increases Fertility, Fecundity, and Survival of Laboratory-Produced F1 Hybrid Males of the Malaria Mosquito Anopheles coluzzii
Source: G3 (Bethesda). 2015 Oct 20;5(12):2693–709. doi: 10.1534/g3.115.021436 (PMC4683642; doi:10.1534/g3.115.021436)
Supplement: Supporting Information [file supp_g3.115.021436_File_S1.zip]

Archive with 1 entries (1 files):
- File S1.dat
