# Supplementary material for: Heterosis Increases Fertility, Fecundity, and Survival of Laboratory-Produced F1 Hybrid Males of the Malaria Mosquito Anopheles coluzzii
Source: G3 (Bethesda). 2015 Oct 20;5(12):2693–709. doi: 10.1534/g3.115.021436 (PMC4683642; doi:10.1534/g3.115.021436)
Supplement: Supporting Information [file supp_g3.115.021436_File_S1.zip › File S1.dat]

Chrom	Pos	Ref Allele (PEST)	Variant Allele	Freq Mopti Burkina	Het Mopti Mali	Freq Mopti 2003	Het Mopti	Freq KIL	Het KIL
3L	63645	A	G	0.45	0.495	0	0	0.75	0.375
3L	64957	A	G	1	0	1	0	0.9	0.18
3L	65089	A	G	1	0	1	0	0.9	0.18
3L	65133	G	T	1	0	1	0	0.7	0.42
3L	65596	A	G	1	0	1	0	0.75	0.375
3L	65602	A	G	1	0	1	0	0.75	0.375
3L	66861	T	A	0.15	0.255	0	0	0	0
3L	66995	C	A	1	0	1	0	0.9	0.18
3L	67027	C	T	1	0	1	0	0.8	0.32
3L	67197	C	A	0.25	0.375	0.25	0.375	0.4	0.48
3L	67247	G	A	1	0	1	0	0.9	0.18
3L	67249	G	A	1	0	1	0	0.9	0.18
3L	67279	A	C	1	0	1	0	0.9	0.18
3L	67314	C	G	1	0	1	0	0.9	0.18
3L	67348	C	T	1	0	1	0	0.75	0.375
3L	67433	A	C	0.15	0.255	0	0	0	0
3L	67829	C	A	0.3	0.42	0	0	0	0
3L	68226	A	T	1	0	1	0	0.9	0.18
3L	68412	T	A	0.85	0.255	0.9	0.18	0.7	0.42
3L	68622	T	C	1	0	1	0	0.7	0.42
3L	69530	C	A	0.1	0.18	0	0	0	0
3L	69842	G	A	1	0	1	0	0.75	0.375
3L	70710	G	T	0.95	0.095	0	0	0	0
3L	72172	C	G	0.95	0.095	0	0	0	0
3L	72207	A	T	0.95	0.095	0.45	0.495	0	0
3L	72317	C	G	0.95	0.095	0	0	0.95	0.095
3L	72319	G	T	0.95	0.095	0	0	0	0
3L	73496	G	A	0.95	0.095	0.25	0.375	0.95	0.095
3L	73771	A	G	0.95	0.095	0.55	0.495	1	0
3L	73849	T	C	0.4	0.48	0.25	0.375	0	0
3L	73857	C	A	0.4	0.48	0.35	0.455	0.95	0.095
3L	74091	T	C	0.95	0.095	1	0	0.95	0.095
3L	74151	C	G	0.95	0.095	0.3	0.42	0.95	0.095
3L	74152	A	C	0.95	0.095	0.35	0.455	0.95	0.095
3L	75460	T	A	0.35	0.455	0.15	0.255	0	0
3L	75461	G	T	0.35	0.455	0.15	0.255	0	0
3L	75482	A	G	0.6	0.48	0.45	0.495	0.95	0.095
3L	75485	A	G	0.6	0.48	0.4	0.48	0.95	0.095
3L	75534	T	A	0.7	0.42	0.5	0.5	0.95	0.095
3L	75578	C	T	0.65	0.455	0.45	0.495	0.95	0.095
3L	75583	A	G	0.6	0.48	0.4	0.48	0.95	0.095
3L	75616	T	A	0.55	0.495	0.4	0.48	0.95	0.095
3L	75753	C	G	0.55	0.495	0.4	0.48	0.95	0.095
3L	75756	T	C	0.4	0.48	0.4	0.48	0.95	0.095
3L	75951	A	C	0.65	0.455	0.4	0.48	0	0
3L	78995	G	A	1	0	0	0	0	0
3L	79429	G	A	1	0	1	0	0.8	0.32
3L	79600	G	C	1	0	1	0	0.65	0.455
3L	79661	T	A	1	0	1	0	0.55	0.495
3L	79772	T	A	1	0	1	0	0.7	0.42
3L	79779	T	C	1	0	1	0	0.65	0.455
3L	79847	G	T	1	0	0.95	0.095	0.7	0.42
3L	80595	A	G	1	0	1	0	0.8	0.32
3L	80599	A	C	0.5	0.5	0	0	0	0
3L	80651	A	G	1	0	0	0	0	0
3L	82342	T	A	0.1	0.18	0	0	0	0
3L	86833	G	A	1	0	0.95	0.095	0	0
3L	86838	C	T	1	0	1	0	0	0
3L	86843	A	T	1	0	1	0	0	0
3L	86856	G	T	1	0	1	0	0	0
3L	108518	T	A	0.95	0.095	0.3	0.42	0	0
3L	114354	T	C	0.3	0.42	0.6	0.48	0	0
3L	117155	G	T	1	0	1	0	0.65	0.455
3L	118936	G	A	0.2	0.32	0	0	0	0
3L	119091	T	C	0.9	0.18	1	0	1	0
3L	122048	A	T	1	0	0.95	0.095	0.9	0.18
3L	122238	A	G	1	0	1	0	0.9	0.18
3L	122297	C	T	1	0	1	0	0.9	0.18
3L	122834	C	T	1	0	1	0	0.95	0.095
3L	123132	C	A	0.95	0.095	0	0	0	0
3L	124747	A	G	0.2	0.32	0	0	0	0
3L	135001	C	G	1	0	1	0	0.7	0.42
3L	135007	T	C	1	0	1	0	0.7	0.42
3L	155504	G	T	1	0	1	0	0.8	0.32
3L	155596	C	T	1	0	1	0	0.2	0.32
3L	155600	C	T	0.5	0.5	0	0	0	0
3L	159063	C	A	1	0	0	0	0	0
3L	159093	A	G	1	0	0	0	0	0
3L	168551	T	C	0.45	0.495	0	0	0	0
3L	170154	G	A	0.35	0.455	0	0	0	0
3L	182756	T	A	0.3	0.42	0	0	0	0
3L	185227	A	C	0.55	0.495	1	0	0	0
3L	187437	C	T	0.2	0.32	0	0	0	0
3L	187636	A	G	0.3	0.42	0	0	0	0
3L	192912	C	T	1	0	1	0	0.7	0.42
3L	192963	G	T	1	0	1	0	0.8	0.32
3L	192985	T	G	1	0	1	0	0.8	0.32
3L	193035	G	A	1	0	1	0	0.75	0.375
3L	193107	A	G	1	0	1	0	0.8	0.32
3L	193135	C	T	1	0	1	0	0.75	0.375
3L	193147	C	T	1	0	1	0	0.75	0.375
3L	193173	A	G	1	0	1	0	0.7	0.42
3L	193540	T	A	0.25	0.375	0.5	0.5	0	0
3L	196723	T	C	1	0	0	0	0	0
3L	198708	A	T	1	0	0	0	1	0
3L	198733	G	A	1	0	0	0	1	0
3L	198807	G	A	0.55	0.495	0	0	0	0
3L	198808	G	A	0.6	0.48	0	0	0	0
3L	199928	A	C	0.4	0.48	0	0	0	0
3L	200089	A	G	0.4	0.48	0	0	0	0
3L	200881	T	C	0.15	0.255	0.25	0.375	0.25	0.375
3L	236806	A	T	0.3	0.42	0.15	0.255	0.35	0.455
3L	236932	C	A	0.8	0.32	0.85	0.255	0.75	0.375
3L	236952	T	C	0.7	0.42	0.3	0.42	0.55	0.495
3L	255209	G	A	0.95	0.095	0	0	0	0
3L	292042	C	A	0.95	0.095	1	0	0.75	0.375
3L	292047	G	A	0.95	0.095	1	0	0.75	0.375
3L	292140	G	C	0.2	0.32	0	0	0	0
3L	292142	A	T	0.2	0.32	0	0	0	0
3L	292180	A	G	1	0	1	0	0.75	0.375
3L	292224	A	G	1	0	1	0	0.8	0.32
3L	292566	A	T	0.95	0.095	1	0	0.75	0.375
3L	293735	A	G	1	0	0.6	0.48	0.15	0.255
3L	296053	C	T	0.3	0.42	0	0	0	0
3L	296109	C	T	1	0	1	0	0.75	0.375
3L	296769	G	A	0.3	0.42	0	0	0	0
3L	296897	T	C	1	0	1	0	0.8	0.32
3L	298416	G	A	0.15	0.255	0.55	0.495	0.3	0.42
3L	298942	T	G	1	0	1	0	0.7	0.42
3L	299006	A	C	0.15	0.255	0.35	0.455	0.65	0.455
3L	299104	A	T	1	0	1	0	0	0
3L	301659	C	T	1	0	1	0	0.85	0.255
3L	301669	C	T	1	0	1	0	0.75	0.375
3L	301685	C	A	1	0	1	0	0.65	0.455
3L	301777	C	A	0.15	0.255	0	0	0	0
3L	301815	T	C	0.15	0.255	0	0	0	0
3L	301828	A	T	0.15	0.255	0	0	0	0
3L	302443	A	G	1	0	1	0	0.9	0.18
3L	302712	C	T	0.15	0.255	0.55	0.495	0.45	0.495
3L	303108	T	G	0.5	0.5	0	0	0	0
3L	304965	C	G	0.3	0.42	0	0	0	0
3L	305641	G	A	0.2	0.32	0	0	0	0
3L	306997	T	G	0.95	0.095	0	0	0	0
3L	307041	A	T	0.95	0.095	0	0	0	0
3L	307042	A	T	0.95	0.095	0	0	0	0
3L	307746	T	A	0.7	0.42	0	0	0	0
3L	307764	G	T	1	0	0	0	0	0
3L	307794	A	T	0.7	0.42	0	0	0	0
3L	308086	T	G	1	0	0	0	0	0
3L	308103	C	T	0.5	0.5	0	0	0	0
3L	308141	C	A	0.3	0.42	0	0	0	0
3L	308145	G	A	0.3	0.42	0	0	0	0
3L	308147	T	A	0.4	0.48	0.2	0.32	0	0
3L	308158	G	A	0.3	0.42	0	0	0	0
3L	308165	A	C	0.9	0.18	0	0	0	0
3L	308337	T	G	1	0	0	0	0	0
3L	308345	T	G	1	0	0	0	0	0
3L	311447	G	T	0.95	0.095	0	0	0	0
3L	313253	T	C	0.95	0.095	0	0	0	0
3L	328789	G	A	0.15	0.255	0	0	0	0
3L	328799	T	A	0.2	0.32	0	0	0	0
3L	329208	A	G	0.95	0.095	0	0	0	0
3L	329271	T	C	1	0	0	0	0	0
3L	339921	G	A	0.35	0.455	0	0	0	0
3L	342487	T	C	0.75	0.375	0.25	0.375	0	0
3L	342863	G	A	0.4	0.48	0.4	0.48	0.25	0.375
3L	343327	A	G	0.45	0.495	0.2	0.32	0.75	0.375
3L	346574	C	G	0.95	0.095	1	0	1	0
3L	347250	C	T	1	0	0.9	0.18	0.75	0.375
3L	347450	C	G	1	0	1	0	0.65	0.455
3L	348864	T	C	1	0	1	0	0.6	0.48
3L	350936	T	G	1	0	1	0	0.8	0.32
3L	350989	C	A	1	0	1	0	0.65	0.455
3L	351110	A	T	0.5	0.5	0	0	0	0
3L	351519	A	G	0.95	0.095	1	0	0.75	0.375
3L	354726	G	C	0.95	0.095	0	0	0	0
3L	357829	C	A	1	0	1	0	0.85	0.255
3L	358554	A	G	0.95	0.095	0	0	0	0
3L	358680	A	G	0.45	0.495	0	0	0	0
3L	360421	A	G	1	0	1	0	0	0
3L	360424	C	T	0.8	0.32	0.8	0.32	0	0
3L	360524	C	G	0.95	0.095	0	0	0	0
3L	365667	C	T	0.95	0.095	0	0	0	0
3L	366112	G	T	1	0	0	0	0	0
3L	367082	C	T	0.55	0.495	0.6	0.48	0	0
3L	367248	C	A	1	0	1	0	0.8	0.32
3L	367259	T	C	1	0	1	0	0.9	0.18
3L	367443	T	G	0.15	0.255	0	0	0.75	0.375
3L	367546	G	A	0.25	0.375	0.35	0.455	0.25	0.375
3L	368370	C	A	0.65	0.455	0.3	0.42	0	0
3L	368640	A	C	0.25	0.375	0.5	0.5	0.55	0.495
3L	368877	T	C	1	0	1	0	0.75	0.375
3L	369309	A	T	1	0	1	0	0.8	0.32
3L	369411	C	T	1	0	1	0	0.95	0.095
3L	369431	T	C	1	0	1	0	0.95	0.095
3L	369777	A	T	0.6	0.48	0.55	0.495	0.5	0.5
3L	370430	T	A	0.95	0.095	1	0	0.7	0.42
3L	370477	A	T	1	0	1	0	0	0
3L	371069	A	G	0.95	0.095	1	0	1	0
3L	371074	G	T	0.95	0.095	1	0	1	0
3L	371157	A	G	0.7	0.42	0.35	0.455	0	0
3L	371302	A	G	0.25	0.375	0.5	0.5	0.8	0.32
3L	371726	C	T	0.1	0.18	0	0	0	0
3L	371732	G	T	0.15	0.255	0	0	0	0
3L	372139	G	A	0.25	0.375	0.3	0.42	0.3	0.42
3L	372171	A	T	0.15	0.255	0.35	0.455	0	0
3L	372347	A	G	1	0	1	0	0.95	0.095
3L	374543	A	G	1	0	1	0	0.75	0.375
3L	375480	G	A	0.2	0.32	0	0	0	0
3L	375931	G	A	0.1	0.18	0	0	0	0
3L	376117	C	A	0.15	0.255	0	0	0.45	0.495
3L	376786	C	T	0.35	0.455	0	0	0	0
3L	376899	G	T	0.1	0.18	0.35	0.455	0.45	0.495
3L	376944	G	A	0.1	0.18	0.4	0.48	0.4	0.48
3L	377237	A	G	0.2	0.32	0	0	0	0
3L	377314	G	A	1	0	1	0	0.95	0.095
3L	377392	T	C	0.3	0.42	0	0	0	0
3L	377801	C	T	0.2	0.32	0.25	0.375	0.4	0.48
3L	378015	G	A	1	0	1	0	0.9	0.18
3L	378285	C	T	0.15	0.255	0	0	0	0
3L	378330	G	A	0.2	0.32	0	0	0.45	0.495
3L	378495	T	G	0.15	0.255	0.3	0.42	0.6	0.48
3L	378506	A	G	0.15	0.255	0.25	0.375	0.9	0.18
3L	379595	A	C	0.95	0.095	1	0	0.95	0.095
3L	379622	A	G	1	0	0.95	0.095	1	0
3L	379661	T	C	0.3	0.42	0	0	0.45	0.495
3L	380125	G	A	0.5	0.5	0.3	0.42	0.85	0.255
3L	380924	T	G	0.2	0.32	0.3	0.42	0.4	0.48
3L	380974	C	A	1	0	1	0	0.75	0.375
3L	381007	G	A	1	0	1	0	0.75	0.375
3L	381020	T	A	1	0	0.95	0.095	0.75	0.375
3L	381169	A	C	1	0	1	0	0.95	0.095
3L	382839	T	A	0.15	0.255	0	0	0.3	0.42
3L	386093	T	A	1	0	1	0	0.85	0.255
3L	386203	A	G	1	0	1	0	0.85	0.255
3L	386817	T	A	0.3	0.42	0.7	0.42	0	0
3L	387187	G	A	0.75	0.375	0.65	0.455	0	0
3L	387240	T	C	1	0	1	0	0.75	0.375
3L	387858	T	G	0.7	0.42	0.65	0.455	0	0
3L	391280	T	C	0.25	0.375	0.55	0.495	1	0
3L	391354	A	G	0.2	0.32	0.6	0.48	0.1	0.18
3L	391359	A	G	0.25	0.375	0.3	0.42	0	0
3L	398829	C	G	1	0	1	0	0.55	0.495
3L	398892	G	T	0.1	0.18	0.45	0.495	0.35	0.455
3L	398957	A	T	1	0	1	0	0.75	0.375
3L	399961	T	G	0.15	0.255	0.6	0.48	0.85	0.255
3L	400042	T	C	0.15	0.255	0.55	0.495	0.65	0.455
3L	408383	T	G	0.35	0.455	0	0	0	0
3L	408473	G	A	0.4	0.48	0.2	0.32	0	0
3L	408484	T	G	0.4	0.48	0.25	0.375	0	0
3L	408798	C	A	0.4	0.48	0.4	0.48	0	0
3L	408815	C	T	0.4	0.48	0.4	0.48	1	0
3L	409008	C	G	0.25	0.375	0.15	0.255	0	0
3L	409061	A	G	0.25	0.375	0	0	0	0
3L	409785	C	T	0.55	0.495	0	0	0	0
3L	411182	A	G	0.3	0.42	0	0	0	0
3L	411183	A	C	0.3	0.42	0	0	0	0
3L	414547	A	G	1	0	1	0	0.4	0.48
3L	414556	T	C	1	0	1	0	0	0
3L	421095	C	A	0.65	0.455	0	0	0	0
3L	421494	T	C	0.2	0.32	0	0	0	0
3L	426648	C	A	0.6	0.48	0	0	0	0
3L	426674	G	A	0.35	0.455	0	0	0	0
3L	432938	G	A	0.25	0.375	0.2	0.32	0.15	0.255
3L	439015	A	G	0.15	0.255	0.35	0.455	0.95	0.095
3L	439128	A	T	0.25	0.375	0	0	0	0
3L	440771	C	G	0.4	0.48	0.55	0.495	0	0
3L	462551	T	C	0.45	0.495	0	0	0	0
3L	489925	T	G	1	0	1	0	0	0
3L	528604	C	T	0.15	0.255	0	0	0	0
3L	537467	A	C	0.25	0.375	0.95	0.095	0.95	0.095
3L	537846	T	G	0.25	0.375	0	0	0	0
3L	616560	C	T	0.2	0.32	0	0	0	0
3L	616626	A	C	0.6	0.48	0.7	0.42	0	0
3L	616633	T	C	0.6	0.48	0.35	0.455	0.4	0.48
3L	616643	T	C	0.65	0.455	0.25	0.375	0	0
3L	616645	A	T	0.65	0.455	0	0	0.3	0.42
3L	616652	A	T	0.65	0.455	0.2	0.32	0	0
3L	616659	T	C	0.6	0.48	0	0	0	0
3L	616662	C	A	0.65	0.455	0	0	0	0
3L	617330	C	T	0.25	0.375	0	0	0	0
3L	620707	T	A	0.4	0.48	0	0	0	0
3L	620716	A	T	0.4	0.48	0	0	0	0
3L	620728	T	A	0.4	0.48	0	0	0	0
3L	628568	C	A	0.55	0.495	0	0	0	0
3L	633072	T	C	1	0	0.95	0.095	0.9	0.18
3L	633449	C	T	0.3	0.42	0	0	0	0
3L	642186	G	C	0.65	0.455	1	0	1	0
3L	642538	T	C	1	0	0	0	0	0
3L	642597	G	A	1	0	1	0	0.8	0.32
3L	642771	G	T	0.95	0.095	1	0	1	0
3L	642824	G	T	1	0	1	0	0.85	0.255
3L	642857	G	C	1	0	1	0	0.65	0.455
3L	642966	C	T	1	0	1	0	0.6	0.48
3L	643212	G	C	1	0	1	0	0.75	0.375
3L	643612	C	T	1	0	1	0	0.7	0.42
3L	643672	C	T	1	0	1	0	0.8	0.32
3L	643678	G	A	1	0	0.6	0.48	0.6	0.48
3L	644668	C	T	1	0	0	0	0.8	0.32
3L	644716	T	G	1	0	0.5	0.5	0	0
3L	644733	A	T	1	0	1	0	0	0
3L	644758	G	A	0.6	0.48	0	0	0	0
3L	646151	G	A	0.45	0.495	0	0	0	0
3L	646310	C	A	1	0	1	0	0.5	0.5
3L	646334	G	C	0.95	0.095	0	0	0.75	0.375
3L	648927	A	T	0.2	0.32	0	0	0	0
3L	649972	A	C	0.15	0.255	0	0	0	0
3L	653012	G	A	0.1	0.18	0	0	0	0
3L	653369	G	A	0.3	0.42	0	0	0	0
3L	653444	T	C	0.25	0.375	0	0	0	0
3L	653471	A	G	0.95	0.095	0.45	0.495	0	0
3L	653498	G	A	1	0	1	0	0.85	0.255
3L	653532	C	T	1	0	1	0	0.95	0.095
3L	653540	C	T	0.95	0.095	0.4	0.48	0.45	0.495
3L	653579	C	T	1	0	0.2	0.32	0.4	0.48
3L	653665	A	G	1	0	0	0	0	0
3L	653845	G	C	0.95	0.095	1	0	1	0
3L	653955	C	A	1	0	0.65	0.455	0.7	0.42
3L	654005	A	G	1	0	1	0	0.8	0.32
3L	654065	A	T	1	0	1	0	0.95	0.095
3L	655515	A	T	0.35	0.455	0	0	0	0
3L	655909	T	C	0.15	0.255	0.5	0.5	0.3	0.42
3L	655934	C	A	0.15	0.255	0.5	0.5	0.2	0.32
3L	655975	T	A	0.2	0.32	0	0	0	0
3L	656043	T	C	0.25	0.375	0	0	0.15	0.255
3L	656121	T	A	0.1	0.18	0.1	0.18	0	0
3L	656166	T	C	0.6	0.48	0.8	0.32	0.65	0.455
3L	656195	C	T	0.3	0.42	0.25	0.375	0.25	0.375
3L	656204	C	T	0.55	0.495	0.55	0.495	0.65	0.455
3L	656286	C	T	0.35	0.455	0	0	0.25	0.375
3L	656327	A	G	0.5	0.5	0.8	0.32	0.6	0.48
3L	658332	A	C	0.2	0.32	0	0	0.15	0.255
3L	658359	C	A	0.55	0.495	0	0	1	0
3L	658416	G	T	0.3	0.42	0.2	0.32	0.4	0.48
3L	658419	G	C	0.2	0.32	0.15	0.255	0.15	0.255
3L	658450	T	G	0.65	0.455	0.8	0.32	0.6	0.48
3L	658456	G	C	0.25	0.375	0.1	0.18	0	0
3L	658553	T	A	0.3	0.42	0	0	0.15	0.255
3L	658641	A	G	0.2	0.32	0.1	0.18	0	0
3L	658668	A	T	0.2	0.32	0	0	0.15	0.255
3L	658670	A	G	0.45	0.495	0.75	0.375	0.25	0.375
3L	659279	C	A	1	0	0.8	0.32	0.45	0.495
3L	660298	C	T	1	0	0.65	0.455	0.55	0.495
3L	660985	G	A	0.15	0.255	1	0	1	0
3L	661290	G	A	0.1	0.18	0	0	0	0
3L	662108	A	T	0.2	0.32	1	0	1	0
3L	663651	C	G	0.95	0.095	0	0	0	0
3L	667425	C	T	0.15	0.255	0	0	0	0
3L	667624	G	T	1	0	0.15	0.255	0.3	0.42
3L	667823	C	A	0.15	0.255	0	0	0	0
3L	674126	C	T	0.2	0.32	0	0	0	0
3L	674618	T	A	0.2	0.32	0	0	0	0
3L	674655	T	C	0.4	0.48	0	0	0	0
3L	676917	T	C	0.15	0.255	0	0	0	0
3L	681750	C	A	0.15	0.255	0	0	0	0
3L	681765	G	A	0.1	0.18	0	0	0	0
3L	681767	A	G	0.2	0.32	0	0	0	0
3L	681774	G	C	0.25	0.375	0	0	0	0
3L	681778	G	A	0.25	0.375	0	0	0	0
3L	681835	C	A	0.15	0.255	0	0	0	0
3L	681847	T	C	0.1	0.18	0	0	0	0
3L	711838	G	A	1	0	0	0	0	0
3L	727009	T	A	0.4	0.48	0	0	0	0
3L	727139	T	C	0.5	0.5	0	0	0	0
3L	727200	T	A	0.95	0.095	0.95	0.095	0.45	0.495
3L	733277	G	A	1	0	1	0	0.9	0.18
3L	736774	C	A	0.25	0.375	0	0	0	0
3L	737061	T	A	1	0	1	0	0.8	0.32
3L	739962	T	A	1	0	1	0	0	0
3L	740520	G	A	1	0	0.85	0.255	0.15	0.255
3L	740704	C	G	0.35	0.455	0	0	0	0
3L	740769	T	A	1	0	1	0	0	0
3L	740876	G	A	0.2	0.32	0	0	0	0
3L	741370	C	A	0.15	0.255	0	0	0	0
3L	746595	C	T	0.95	0.095	0	0	0	0
3L	748491	G	A	0.35	0.455	0	0	0	0
3L	748942	A	C	0.75	0.375	0	0	0	0
3L	754173	C	T	0.5	0.5	0	0	0	0
3L	754886	G	T	0.95	0.095	1	0	1	0
3L	756717	C	T	0.95	0.095	0	0	0	0
3L	763762	A	G	1	0	1	0	0.2	0.32
3L	763770	T	A	0.25	0.375	0	0	0	0
3L	767237	T	A	0.15	0.255	0	0	0	0
3L	770342	G	T	1	0	0	0	0.2	0.32
3L	771585	T	C	0.9	0.18	0	0	0	0
3L	772074	T	A	0.4	0.48	0	0	0	0
3L	772075	T	C	0.4	0.48	0	0	0	0
3L	774995	C	T	0.95	0.095	0	0	0	0
3L	775173	C	T	0.95	0.095	1	0	0.2	0.32
3L	779161	A	G	0.9	0.18	0	0	0	0
3L	779314	A	T	0.2	0.32	0	0	0	0
3L	779323	T	G	0.2	0.32	0	0	0	0
3L	779327	C	A	0.2	0.32	0	0	0	0
3L	779329	C	T	0.2	0.32	0	0	0	0
3L	779356	C	T	0.2	0.32	0	0	0	0
3L	779463	A	G	1	0	1	0	0.3	0.42
3L	780193	A	G	1	0	1	0	0.3	0.42
3L	780261	A	G	0.55	0.495	0	0	0	0
3L	780319	T	C	0.25	0.375	0	0	0	0
3L	780546	T	A	0.15	0.255	0	0	0	0
3L	783160	A	G	0.75	0.375	0	0	0	0
3L	783166	A	G	0.75	0.375	0	0	0	0
3L	785719	A	G	0.45	0.495	0	0	0	0
3L	785725	A	G	0.45	0.495	0	0	0	0
3L	787075	A	T	0.65	0.455	0	0	0	0
3L	787255	T	A	1	0	1	0	0.25	0.375
3L	787300	A	G	0.15	0.255	0	0	0	0
3L	787314	A	T	1	0	1	0	0.45	0.495
3L	787494	T	C	0.25	0.375	0	0	0	0
3L	788534	T	A	0.7	0.42	0	0	0	0
3L	788983	G	T	0.8	0.32	0	0	0	0
3L	789184	C	A	0.2	0.32	0	0	0	0
3L	789260	T	A	0.8	0.32	0	0	0	0
3L	789497	T	C	0.2	0.32	0	0	0	0
3L	789539	T	C	0.8	0.32	0.7	0.42	0	0
3L	789675	G	T	0.15	0.255	0	0	0	0
3L	789771	C	T	0.15	0.255	0	0	0	0
3L	789794	G	A	0.85	0.255	0	0	0	0
3L	790489	G	T	0.15	0.255	0	0	0	0
3L	790493	T	G	1	0	0	0	0	0
3L	790498	A	C	1	0	0	0	0	0
3L	790499	T	A	1	0	0	0	0	0
3L	790504	T	A	1	0	0	0	0.95	0.095
3L	790510	T	C	1	0	0	0	0.95	0.095
3L	790511	A	C	1	0	0	0	0.95	0.095
3L	791028	C	T	0.75	0.375	0	0	0	0
3L	791132	T	C	0.75	0.375	0	0	0	0
3L	793442	G	A	0.4	0.48	0	0	0	0
3L	793449	G	A	0.15	0.255	0	0	0	0
3L	794419	A	G	0.35	0.455	0	0	0	0
3L	794428	A	T	0.5	0.5	0	0	0	0
3L	795481	T	C	0.65	0.455	0.9	0.18	0	0
3L	795486	A	G	0.65	0.455	0	0	0	0
3L	795897	C	G	0.15	0.255	0.35	0.455	0.2	0.32
3L	796994	G	T	0.7	0.42	0	0	0	0
3L	797240	A	G	0.75	0.375	0.8	0.32	0.55	0.495
3L	798167	A	T	0.15	0.255	0	0	0	0
3L	798226	T	A	0.8	0.32	0	0	0.4	0.48
3L	798582	T	C	0.75	0.375	0	0	0.75	0.375
3L	798760	A	G	0.85	0.255	0	0	0.75	0.375
3L	798882	G	T	0.6	0.48	0	0	0.4	0.48
3L	799947	A	G	0.2	0.32	0	0	0	0
3L	800588	A	T	1	0	1	0	0	0
3L	800749	C	T	1	0	1	0	0.7	0.42
3L	800788	T	G	0.8	0.32	0	0	0	0
3L	800911	T	C	1	0	1	0	0.5	0.5
3L	804340	A	G	0.35	0.455	0	0	0	0
3L	804524	G	A	0.75	0.375	0	0	0	0
3L	804655	C	T	0.15	0.255	0	0	0	0
3L	805011	T	A	0.25	0.375	0	0	0	0
3L	805114	A	C	0.75	0.375	0	0	0	0
3L	805276	G	A	0.8	0.32	0	0	0	0
3L	805296	T	A	0.85	0.255	0	0	0	0
3L	805445	T	C	1	0	0.95	0.095	1	0
3L	805456	A	T	1	0	0.95	0.095	1	0
3L	805669	C	T	0.55	0.495	0	0	0	0
3L	807328	G	A	0.15	0.255	0	0	0	0
3L	813221	A	T	0.55	0.495	0.3	0.42	0	0
3L	813222	G	C	0.55	0.495	0.3	0.42	0	0
3L	813223	T	A	0.55	0.495	0.3	0.42	0	0
3L	813276	C	T	0.65	0.455	0	0	0	0
3L	813291	T	A	1	0	1	0	0.55	0.495
3L	813368	G	C	1	0	1	0	0.4	0.48
3L	815263	A	G	0.7	0.42	0.25	0.375	0	0
3L	815275	T	A	0.7	0.42	0.3	0.42	0	0
3L	815452	G	A	0.25	0.375	0	0	0	0
3L	815713	G	A	0.2	0.32	0	0	0	0
3L	815797	C	T	0.2	0.32	0	0	0	0
3L	815802	T	C	0.2	0.32	0.2	0.32	0	0
3L	816874	C	G	1	0	0.1	0.18	0	0
3L	818439	C	G	0.95	0.095	0	0	0	0
3L	818511	C	A	0.95	0.095	0.25	0.375	0	0
3L	818569	G	T	0.95	0.095	0	0	0	0
3L	819909	T	G	0.35	0.455	0	0	0	0
3L	820032	T	A	0.1	0.18	0.15	0.255	0	0
3L	820285	C	T	0.2	0.32	0.2	0.32	0	0
3L	820380	C	T	0.75	0.375	0	0	0	0
3L	820424	A	T	0.15	0.255	0	0	0	0
3L	820437	A	C	0.2	0.32	0.9	0.18	0.3	0.42
3L	821548	T	A	0.15	0.255	0	0	0	0
3L	821549	T	C	0.15	0.255	0	0	0	0
3L	826243	A	T	0.15	0.255	0	0	0	0
3L	827249	A	T	1	0	0.95	0.095	0.35	0.455
3L	827768	G	A	0.85	0.255	0	0	0	0
3L	827769	T	C	0.9	0.18	0	0	0	0
3L	827772	C	G	0.9	0.18	0	0	0	0
3L	832200	A	G	0.95	0.095	1	0	0.25	0.375
3L	832390	C	T	1	0	0.95	0.095	1	0
3L	833944	T	A	0.45	0.495	0	0	0	0
3L	834009	A	T	1	0	0.2	0.32	0.5	0.5
3L	835622	A	G	1	0	0.2	0.32	0.45	0.495
3L	835831	C	T	1	0	0.1	0.18	0.3	0.42
3L	835993	T	A	1	0	0.15	0.255	0	0
3L	836101	C	T	0.25	0.375	0	0	0	0
3L	836102	C	G	0.3	0.42	0	0	0	0
3L	837238	G	C	1	0	1	0	0.4	0.48
3L	837491	A	G	0.95	0.095	0	0	0.35	0.455
3L	837762	A	G	1	0	0.3	0.42	0.2	0.32
3L	837944	C	T	1	0	0.25	0.375	0	0
3L	838505	T	G	0.15	0.255	0	0	0	0
3L	838926	A	T	0.8	0.32	0.3	0.42	0.3	0.42
3L	839043	A	C	0.8	0.32	0.25	0.375	0	0
3L	839468	G	A	0.8	0.32	0.25	0.375	0.35	0.455
3L	839507	C	T	0.2	0.32	0.65	0.455	0	0
3L	839512	A	C	0.75	0.375	0.3	0.42	0.3	0.42
3L	840621	A	T	0.3	0.42	0	0	0	0
3L	840747	C	A	0.45	0.495	0	0	0.25	0.375
3L	849662	G	A	1	0	0	0	0	0
3L	850284	C	T	1	0	0.4	0.48	0	0
3L	850409	C	T	0.3	0.42	0	0	0	0
3L	850429	T	G	0.2	0.32	0	0	0	0
3L	850549	T	A	0.15	0.255	0	0	0	0
3L	850601	G	C	0.75	0.375	0.2	0.32	0	0
3L	850644	G	A	0.5	0.5	0	0	0	0
3L	850759	G	A	0.75	0.375	0	0	0	0
3L	850930	A	G	1	0	0.45	0.495	0	0
3L	850948	T	C	1	0	0.45	0.495	0	0
3L	851085	A	T	1	0	0.3	0.42	0.3	0.42
3L	851580	A	T	0.6	0.48	0.2	0.32	0.25	0.375
3L	851821	T	C	0.25	0.375	0	0	0	0
3L	851931	G	A	0.75	0.375	0	0	0	0
3L	852266	C	A	1	0	0.45	0.495	0	0
3L	852310	G	T	1	0	0.25	0.375	0	0
3L	852347	T	A	0.15	0.255	0	0	0	0
3L	852382	G	C	1	0	1	0	0.3	0.42
3L	852444	C	T	1	0	0.25	0.375	0	0
3L	852496	T	C	1	0	0.4	0.48	0.25	0.375
3L	852515	A	G	0.7	0.42	0.2	0.32	0	0
3L	852563	C	A	0.2	0.32	0	0	0	0
3L	852581	A	G	0.95	0.095	0.3	0.42	0.4	0.48
3L	852628	A	G	1	0	1	0	0.3	0.42
3L	852745	T	C	0.2	0.32	0.2	0.32	0	0
3L	852906	T	G	0.15	0.255	0.2	0.32	0	0
3L	852908	G	T	0.15	0.255	0.2	0.32	0	0
3L	852923	A	G	1	0	0.45	0.495	0	0
3L	852936	A	G	0.15	0.255	0.2	0.32	0	0
3L	853124	A	T	0.15	0.255	0	0	0	0
3L	853199	T	A	1	0	0.45	0.495	0	0
3L	853464	C	G	1	0	0.5	0.5	0.15	0.255
3L	853514	T	A	1	0	0.35	0.455	0	0
3L	853541	A	C	1	0	0.25	0.375	0	0
3L	853568	C	A	1	0	0.3	0.42	0	0
3L	853791	T	A	0.95	0.095	1	0	1	0
3L	853792	C	G	0.95	0.095	1	0	1	0
3L	853827	A	T	1	0	1	0	0.2	0.32
3L	853965	A	G	1	0	0.35	0.455	0	0
3L	855447	G	A	0.6	0.48	0.3	0.42	0	0
3L	857755	A	G	1	0	0.45	0.495	0	0
3L	857962	A	G	1	0	0.55	0.495	0	0
3L	858105	T	A	0.2	0.32	0.25	0.375	0	0
3L	858292	T	G	0.35	0.455	0	0	0	0
3L	858468	G	C	1	0	0.4	0.48	0	0
3L	858944	C	A	0.45	0.495	0	0	0	0
3L	859097	T	G	0.75	0.375	0.3	0.42	0	0
3L	859608	G	C	0.2	0.32	0.25	0.375	0	0
3L	859957	A	G	1	0	1	0	0	0
3L	860072	A	G	1	0	0.2	0.32	0	0
3L	860091	G	A	1	0	0.2	0.32	0	0
3L	860137	A	C	1	0	1	0	0.3	0.42
3L	860199	G	A	0.45	0.495	0	0	0	0
3L	860384	A	G	0.95	0.095	0	0	0	0
3L	860497	C	T	0.2	0.32	0	0	0	0
3L	860629	T	A	1	0	0.3	0.42	0	0
3L	861803	T	C	1	0	0	0	0	0
3L	861842	G	C	1	0	0	0	0	0
3L	868474	G	T	0.65	0.455	0	0	0	0
3L	868795	T	A	1	0	0	0	0	0
3L	868840	G	A	1	0	0	0	0	0
3L	869924	T	A	1	0	0.15	0.255	0	0
3L	870416	G	A	1	0	1	0	0.25	0.375
3L	870908	C	T	1	0	0	0	0.1	0.18
3L	871571	T	G	0.2	0.32	0	0	0	0
3L	871737	T	C	0.95	0.095	0.1	0.18	0.2	0.32
3L	872188	T	G	0.95	0.095	1	0	0.2	0.32
3L	872366	A	G	0.2	0.32	0	0	0	0
3L	872477	G	C	1	0	1	0	0.6	0.48
3L	872802	T	G	1	0	1	0	0.1	0.18
3L	872879	T	A	1	0	1	0	0	0
3L	872947	G	A	0.95	0.095	1	0	0.15	0.255
3L	873061	T	A	0.2	0.32	0	0	0	0
3L	873103	A	T	1	0	1	0	0.45	0.495
3L	873110	A	T	0.95	0.095	1	0	0	0
3L	873133	T	A	0.95	0.095	1	0	0.15	0.255
3L	873143	C	T	0.95	0.095	1	0	0.1	0.18
3L	873271	G	T	1	0	1	0	0.1	0.18
3L	873272	C	T	1	0	1	0	0.1	0.18
3L	873274	T	A	1	0	1	0	0.35	0.455
3L	873342	T	A	0.2	0.32	0	0	0	0
3L	873394	G	A	1	0	1	0	0.1	0.18
3L	873467	A	C	0.95	0.095	1	0	0.1	0.18
3L	873550	G	A	1	0	1	0	0.1	0.18
3L	873565	C	A	1	0	1	0	0.15	0.255
3L	873666	A	C	1	0	1	0	0.1	0.18
3L	873761	T	C	1	0	1	0	0	0
3L	873998	G	T	1	0	1	0	0.1	0.18
3L	874177	T	C	0.35	0.455	0	0	0	0
3L	874181	T	A	0.2	0.32	0.9	0.18	0	0
3L	874257	A	G	1	0	1	0	0	0
3L	874347	C	T	0.95	0.095	1	0	0.1	0.18
3L	874351	A	T	0.95	0.095	1	0	0.1	0.18
3L	874527	T	C	1	0	1	0	0.2	0.32
3L	874561	T	C	1	0	1	0	0	0
3L	874618	T	A	0.65	0.455	0.95	0.095	0.8	0.32
3L	874925	T	C	0.2	0.32	0	0	0	0
3L	875139	G	C	1	0	1	0	0.3	0.42
3L	875406	T	C	1	0	1	0	0.1	0.18
3L	878727	C	T	0.95	0.095	0	0	0	0
3L	880175	C	T	0.2	0.32	0.25	0.375	0	0
3L	880314	T	A	1	0	1	0	0	0
3L	880453	T	C	1	0	1	0	0	0
3L	880579	C	T	1	0	0.9	0.18	0	0
3L	880712	C	T	0.95	0.095	0	0	0	0
3L	881098	A	T	1	0	0	0	1	0
3L	881200	G	T	1	0	1	0	0	0
3L	881391	G	T	1	0	1	0	0.25	0.375
3L	881448	G	A	1	0	1	0	0	0
3L	881786	G	T	0.4	0.48	0.3	0.42	0	0
3L	882237	G	A	1	0	1	0	0	0
3L	884089	C	A	0.3	0.42	0	0	0	0
3L	884094	A	C	1	0	1	0	0.15	0.255
3L	884265	C	T	1	0	1	0	0.95	0.095
3L	884524	T	A	1	0	1	0	0.25	0.375
3L	888778	A	G	1	0	0	0	1	0
3L	893030	T	A	1	0	1	0	0.8	0.32
3L	897544	T	C	0.95	0.095	1	0	0.1	0.18
3L	900707	A	G	1	0	0.95	0.095	1	0
3L	903190	C	T	1	0	0	0	0	0
3L	903199	T	C	1	0	0	0	0	0
3L	903208	G	A	1	0	0	0	0	0
3L	903211	G	T	1	0	0	0	0	0
3L	903219	T	G	1	0	0	0	0	0
3L	904093	T	A	0.95	0.095	0	0	0	0
3L	906017	T	A	0.6	0.48	0	0	0	0
3L	906082	G	A	1	0	0	0	0.95	0.095
3L	906190	C	T	0.35	0.455	0.35	0.455	0	0
3L	906274	T	C	1	0	1	0	0	0
3L	925936	T	C	0.75	0.375	0.5	0.5	0	0
3L	925951	T	A	1	0	1	0	0.2	0.32
3L	926144	T	G	0.75	0.375	0.75	0.375	0	0
3L	926192	G	T	0.25	0.375	0	0	0.15	0.255
3L	926725	T	C	0.95	0.095	1	0	0	0
3L	926767	G	C	0.95	0.095	1	0	1	0
3L	931670	T	C	0.95	0.095	0.6	0.48	0	0
3L	931887	G	T	0.2	0.32	0	0	0	0
3L	933793	T	A	0.95	0.095	0	0	0	0
3L	941757	T	G	1	0	0	0	0	0
3L	941870	C	T	0.55	0.495	0.5	0.5	0	0
3L	942753	T	C	0.35	0.455	0	0	0	0
3L	942826	C	G	0.7	0.42	0	0	0	0
3L	942873	T	G	1	0	0	0	0	0
3L	942904	G	A	1	0	0	0	0	0
3L	942919	C	T	0.65	0.455	0	0	0	0
3L	943252	A	T	0.9	0.18	0	0	0	0
3L	946523	G	T	0.95	0.095	0	0	0	0
3L	946547	A	T	1	0	0	0	0	0
3L	946595	A	G	0.8	0.32	0.95	0.095	0	0
3L	946704	C	T	1	0	0	0	0.3	0.42
3L	946930	C	T	0.6	0.48	0.5	0.5	0.25	0.375
3L	946970	T	C	0.25	0.375	0	0	0	0
3L	947490	C	T	0.15	0.255	0.35	0.455	0	0
3L	947540	C	T	0.75	0.375	0.5	0.5	0	0
3L	948634	T	A	0.8	0.32	0.35	0.455	0.2	0.32
3L	948716	A	G	0.65	0.455	0.15	0.255	0	0
3L	948717	G	T	0.6	0.48	0.15	0.255	0	0
3L	955988	A	T	0.95	0.095	0	0	0	0
3L	960888	G	A	0.8	0.32	0	0	0	0
3L	960889	C	A	0.75	0.375	0	0	0	0
3L	960967	A	C	0.75	0.375	0	0	0	0
3L	966184	A	T	0.95	0.095	1	0	0	0
3L	966231	A	G	0.65	0.455	1	0	0	0
3L	966451	G	T	0.6	0.48	0.85	0.255	0	0
3L	966452	G	T	0.6	0.48	0.85	0.255	0	0
3L	966568	C	T	1	0	0	0	0.2	0.32
3L	966581	G	A	0.95	0.095	1	0	0.9	0.18
3L	966752	G	A	0.95	0.095	0	0	0	0
3L	977838	C	A	0.15	0.255	0.45	0.495	0.2	0.32
3L	977839	G	C	0.15	0.255	0.45	0.495	0.2	0.32
3L	977859	A	G	1	0	1	0	0.8	0.32
3L	979453	C	T	0.95	0.095	0.5	0.5	0.5	0.5
3L	979806	C	G	0.5	0.5	0	0	0	0
3L	1002375	C	G	1	0	1	0	0.65	0.455
3L	1002387	T	C	1	0	1	0	0.6	0.48
3L	1002443	A	G	1	0	1	0	0.4	0.48
3L	1002463	T	A	1	0	0	0	0	0
3L	1004096	C	T	0.95	0.095	0	0	0	0
3L	1004100	A	G	0.95	0.095	0	0	0	0
3L	1005803	C	T	0.25	0.375	0	0	0	0
3L	1007795	T	C	1	0	1	0	0.55	0.495
3L	1007811	A	G	1	0	1	0	0.6	0.48
3L	1007869	G	T	0.1	0.18	0.25	0.375	0.25	0.375
3L	1007912	C	T	1	0	1	0	0.55	0.495
3L	1007925	G	A	0.85	0.255	0.75	0.375	0.3	0.42
3L	1007934	G	C	0.15	0.255	0.2	0.32	0.25	0.375
3L	1008155	A	T	0.2	0.32	0.35	0.455	0.25	0.375
3L	1008343	C	G	0.8	0.32	0	0	0	0
3L	1008371	C	G	0.15	0.255	0	0	0.5	0.5
3L	1009504	G	A	0.3	0.42	0.25	0.375	0	0
3L	1009712	G	C	0.6	0.48	0.7	0.42	0.4	0.48
3L	1009919	A	G	0.95	0.095	0.95	0.095	0.85	0.255
3L	1011336	T	C	0.15	0.255	0	0	0	0
3L	1011666	G	T	1	0	0.8	0.32	0.3	0.42
3L	1011887	G	A	1	0	0.95	0.095	0	0
3L	1011890	A	T	1	0	0.95	0.095	0.5	0.5
3L	1012361	G	A	0.95	0.095	1	0	0.9	0.18
3L	1013731	T	A	0.45	0.495	0.7	0.42	0	0
3L	1013874	A	C	1	0	1	0	0.95	0.095
3L	1015082	T	C	1	0	1	0	0.65	0.455
3L	1015273	C	A	1	0	1	0	0.9	0.18
3L	1015302	G	A	0.4	0.48	0	0	0	0
3L	1015322	G	A	0.25	0.375	0	0	0	0
3L	1015398	A	G	0.7	0.42	0.7	0.42	0.35	0.455
3L	1016282	A	T	0.15	0.255	0.2	0.32	0	0
3L	1016283	A	T	0.15	0.255	0.2	0.32	0	0
3L	1016473	A	T	0.25	0.375	0	0	0	0
3L	1016630	G	A	0.8	0.32	0.65	0.455	0.5	0.5
3L	1016762	C	T	0.15	0.255	0.35	0.455	0	0
3L	1016859	T	A	0.25	0.375	0	0	0	0
3L	1017952	T	C	1	0	1	0	0	0
3L	1017954	C	A	1	0	1	0	0	0
3L	1017985	T	C	1	0	1	0	0	0
3L	1017991	T	G	1	0	0	0	0	0
3L	1018018	G	A	1	0	0	0	0	0
3L	1018019	G	T	1	0	0	0	0	0
3L	1020464	C	T	0.8	0.32	0	0	0.45	0.495
3L	1020490	T	C	1	0	0	0	0.5	0.5
3L	1020491	T	C	1	0	0	0	0.45	0.495
3L	1020536	T	C	0.8	0.32	0	0	0.4	0.48
3L	1027748	T	A	0.75	0.375	0.35	0.455	0.4	0.48
3L	1027818	C	A	0.7	0.42	0.5	0.5	0.35	0.455
3L	1027882	A	T	0.25	0.375	0	0	0	0
3L	1027932	G	A	1	0	1	0	0.95	0.095
3L	1028886	C	T	0.95	0.095	0	0	0	0
3L	1028933	A	G	0.95	0.095	1	0	1	0
3L	1033380	T	C	0.85	0.255	0.85	0.255	0.55	0.495
3L	1033392	G	A	0.85	0.255	1	0	0.8	0.32
3L	1033409	C	T	0.85	0.255	1	0	0.55	0.495
3L	1034659	G	A	0.6	0.48	0.25	0.375	0.7	0.42
3L	1034807	G	A	0.85	0.255	0.3	0.42	0.9	0.18
3L	1034826	G	T	0.9	0.18	0.35	0.455	0.85	0.255
3L	1034868	G	A	0.2	0.32	0.45	0.495	0	0
3L	1034890	C	T	0.2	0.32	0	0	0	0
3L	1035057	G	C	0.45	0.495	0	0	0.45	0.495
3L	1035085	C	G	0.55	0.495	0	0	0	0
3L	1035451	T	A	0.15	0.255	0	0	0	0
3L	1036678	G	C	1	0	0	0	0	0
3L	1036680	A	G	1	0	0	0	0	0
3L	1036686	A	G	1	0	0	0	0	0
3L	1036692	T	C	1	0	0	0	0	0
3L	1036704	A	G	1	0	0	0	0	0
3L	1036708	A	G	1	0	0	0	0	0
3L	1036709	C	T	1	0	0	0	0	0
3L	1036712	G	T	1	0	0	0	0	0
3L	1036716	G	C	1	0	0	0	0	0
3L	1036727	C	T	1	0	0	0	0	0
3L	1036730	A	T	1	0	0	0	0	0
3L	1036733	T	A	1	0	0	0	0	0
3L	1036738	T	C	1	0	0	0	0	0
3L	1036739	T	C	1	0	0	0	0	0
3L	1036740	G	C	1	0	0	0	0	0
3L	1036751	A	G	1	0	0	0	0	0
3L	1038873	T	A	1	0	0	0	0	0
3L	1038882	A	G	1	0	0	0	0	0
3L	1043910	T	C	1	0	0	0	0	0
3L	1048365	T	G	0.95	0.095	0	0	0	0
3L	1048383	T	C	0.95	0.095	0	0	0	0
3L	1048385	A	G	0.95	0.095	0	0	0	0
3L	1048394	A	G	0.95	0.095	0	0	0	0
3L	1053354	T	C	1	0	0.95	0.095	0	0
3L	1061512	G	T	1	0	0	0	1	0
3L	1061525	G	A	1	0	0	0	0.55	0.495
3L	1061534	T	C	1	0	0	0	1	0
3L	1061535	T	C	1	0	0	0	1	0
3L	1062213	A	T	1	0	1	0	0.2	0.32
3L	1069323	A	G	1	0	0	0	1	0
3L	1069427	A	T	1	0	0	0	0.95	0.095
3L	1069433	T	A	1	0	0	0	0.95	0.095
3L	1069452	T	A	0.4	0.48	0	0	0	0
3L	1092504	C	G	1	0	0	0	0	0
3L	1095736	C	A	1	0	0	0	0	0
3L	1096393	A	C	0.9	0.18	0	0	0	0
3L	1097036	G	C	0.55	0.495	1	0	0.5	0.5
3L	1097037	G	T	0.6	0.48	0	0	0.5	0.5
3L	1097041	G	T	0.6	0.48	1	0	0.45	0.495
3L	1097450	G	A	0.95	0.095	1	0	1	0
3L	1098749	C	A	0.5	0.5	0.45	0.495	0.45	0.495
3L	1100219	T	A	0.7	0.42	0	0	0	0
3L	1103569	A	T	0.95	0.095	0	0	0	0
3L	1106448	T	C	0.95	0.095	1	0	0	0
3L	1106502	A	T	1	0	0.85	0.255	0	0
3L	1106545	T	C	0.55	0.495	1	0	0	0
3L	1106589	G	A	0.3	0.42	0	0	0	0
3L	1106600	A	T	0.8	0.32	0	0	0	0
3L	1106608	C	T	0.8	0.32	1	0	0	0
3L	1106712	T	C	0.3	0.42	0	0	0	0
3L	1106799	G	C	1	0	0	0	0.5	0.5
3L	1107678	A	C	0.85	0.255	1	0	0.65	0.455
3L	1107724	A	T	1	0	1	0	0.8	0.32
3L	1107947	C	T	0.1	0.18	0	0	0	0
3L	1108086	C	A	0.65	0.455	1	0	0.75	0.375
3L	1108206	G	T	0.4	0.48	0	0	0	0
3L	1108228	C	T	0.65	0.455	0.9	0.18	0.75	0.375
3L	1108261	C	T	1	0	0.85	0.255	0.6	0.48
3L	1108327	A	G	0.6	0.48	1	0	0.3	0.42
3L	1108341	A	C	0.7	0.42	1	0	0.35	0.455
3L	1108349	T	C	0.25	0.375	0	0	0	0
3L	1110570	A	C	0.95	0.095	1	0	0	0
3L	1110879	A	G	0.7	0.42	1	0	0	0
3L	1112191	C	A	1	0	0.95	0.095	0	0
3L	1124402	T	A	0.95	0.095	1	0	1	0
3L	1124405	T	G	0.95	0.095	1	0	1	0
3L	1129327	T	C	0.95	0.095	1	0	1	0
3L	1131022	A	G	1	0	0	0	0	0
3L	1131576	G	A	1	0	0	0	1	0
3L	1132034	C	T	0.2	0.32	0	0	0.3	0.42
3L	1132118	G	A	0.95	0.095	1	0	1	0
3L	1135418	C	T	0.95	0.095	1	0	1	0
3L	1136102	G	A	0.3	0.42	0	0	0	0
3L	1136105	G	A	0.25	0.375	0	0	0	0
3L	1136109	G	A	0.3	0.42	0	0	0	0
3L	1136113	G	A	0.25	0.375	0	0	0	0
3L	1136766	T	A	1	0	0	0	1	0
3L	1138003	A	T	0.95	0.095	1	0	0	0
3L	1138007	A	T	0.95	0.095	0.2	0.32	0.45	0.495
3L	1138096	C	T	0.6	0.48	0	0	0	0
3L	1138104	G	T	0.8	0.32	0.35	0.455	0.45	0.495
3L	1147097	A	G	0.4	0.48	0	0	0	0
3L	1149001	C	T	0.45	0.495	0	0	0	0
3L	1149030	C	G	0.2	0.32	0	0	0.5	0.5
3L	1149089	C	A	1	0	0	0	0.9	0.18
3L	1149273	C	A	1	0	0	0	1	0
3L	1150292	A	T	0.35	0.455	0	0	0	0
3L	1152259	A	C	0.95	0.095	0.35	0.455	0	0
3L	1152343	G	A	1	0	0.2	0.32	0.65	0.455
3L	1152739	A	C	1	0	0.35	0.455	0.4	0.48
3L	1152956	C	G	1	0	0.4	0.48	0.9	0.18
3L	1153579	C	T	1	0	0.25	0.375	0.9	0.18
3L	1154518	G	C	0.95	0.095	1	0	1	0
3L	1154527	T	C	0.95	0.095	1	0	1	0
3L	1154753	G	T	1	0	0.2	0.32	0	0
3L	1154860	T	C	1	0	0.95	0.095	0.95	0.095
3L	1154861	C	T	1	0	0.95	0.095	0.95	0.095
3L	1154869	C	T	1	0	0.3	0.42	0	0
3L	1161711	A	T	0.95	0.095	1	0	1	0
3L	1162250	C	A	0.95	0.095	0.35	0.455	0.55	0.495
3L	1178039	C	T	0.95	0.095	1	0	0	0
3L	1178045	T	A	0.95	0.095	1	0	0	0
3L	1178050	C	A	0.95	0.095	1	0	0	0
3L	1186611	A	T	0.95	0.095	0	0	1	0
3L	1186633	A	G	0.95	0.095	0	0	0	0
3L	1201064	A	T	0.3	0.42	0.45	0.495	0	0
3L	1218466	T	A	0.1	0.18	0	0	0	0
3L	1236906	A	T	1	0	1	0	0	0
3L	1236918	A	T	1	0	1	0	0	0
3L	1237160	T	A	1	0	1	0	0.7	0.42
3L	1237583	C	T	0.3	0.42	0	0	0.45	0.495
3L	1237695	A	G	0.65	0.455	0	0	0	0
3L	1238032	G	A	1	0	0.3	0.42	0.8	0.32
3L	1238081	G	A	0.35	0.455	0	0	0	0
3L	1238255	C	A	1	0	0.3	0.42	0.9	0.18
3L	1238349	A	G	1	0	1	0	0.85	0.255
3L	1238706	C	G	0.3	0.42	0	0	0	0
3L	1238903	G	A	1	0	0.3	0.42	0.75	0.375
3L	1238949	G	C	1	0	0.4	0.48	0.4	0.48
3L	1238963	C	A	0.65	0.455	0.3	0.42	0.35	0.455
3L	1239055	T	C	1	0	0.3	0.42	0.95	0.095
3L	1239134	G	T	0.25	0.375	0	0	0	0
3L	1239330	T	A	1	0	1	0	0.9	0.18
3L	1239540	T	C	1	0	0.95	0.095	0.75	0.375
3L	1239598	T	C	1	0	1	0	0.85	0.255
3L	1239760	A	T	1	0	0.4	0.48	0.95	0.095
3L	1239845	C	T	0.95	0.095	0.25	0.375	0.9	0.18
3L	1240009	C	T	1	0	0.2	0.32	0.9	0.18
3L	1240033	G	A	0.8	0.32	0.2	0.32	0.9	0.18
3L	1240316	A	C	1	0	0.35	0.455	0.9	0.18
3L	1240527	C	T	1	0	0.4	0.48	0.75	0.375
3L	1240565	T	C	0.35	0.455	0	0	0	0
3L	1241009	A	T	0.95	0.095	0.1	0.18	0.85	0.255
3L	1241054	A	G	0.25	0.375	0	0	0	0
3L	1241533	C	T	1	0	0.2	0.32	0.55	0.495
3L	1241667	A	G	0.3	0.42	0	0	0.55	0.495
3L	1242017	G	C	0.65	0.455	0.2	0.32	0.65	0.455
3L	1242464	T	C	1	0	1	0	0.85	0.255
3L	1242633	G	A	0.25	0.375	0	0	0	0
3L	1242813	T	C	1	0	1	0	0.85	0.255
3L	1242853	T	C	1	0	1	0	0.95	0.095
3L	1242917	G	A	1	0	1	0	0.9	0.18
3L	1243310	T	C	0.2	0.32	0	0	0	0
3L	1243602	T	A	0.35	0.455	0.4	0.48	0.3	0.42
3L	1243683	T	C	0.3	0.42	0	0	0	0
3L	1243727	C	A	0.5	0.5	0.15	0.255	0.3	0.42
3L	1244207	A	C	0.2	0.32	0	0	0.5	0.5
3L	1244490	A	T	0.3	0.42	0	0	0	0
3L	1244605	A	C	1	0	0.2	0.32	0.8	0.32
3L	1247639	T	G	0.8	0.32	0	0	0.15	0.255
3L	1247730	T	C	0.7	0.42	0.3	0.42	0.2	0.32
3L	1247831	C	T	0.3	0.42	0	0	0	0
3L	1248132	A	T	0.95	0.095	0.3	0.42	0.95	0.095
3L	1248409	T	G	1	0	0.25	0.375	0.9	0.18
3L	1248555	T	G	0.7	0.42	0.4	0.48	0.2	0.32
3L	1260333	T	A	0.95	0.095	0	0	0	0
3L	1263485	A	T	0.25	0.375	0	0	0	0
3L	1277818	C	A	0.85	0.255	0	0	0.15	0.255
3L	1288272	T	C	0.95	0.095	0.55	0.495	0.75	0.375
3L	1290662	G	A	0.6	0.48	0.8	0.32	0.95	0.095
3L	1290979	T	C	0.35	0.455	0	0	0	0
3L	1291087	T	A	0.2	0.32	0.3	0.42	0.4	0.48
3L	1291102	T	C	1	0	0	0	0.85	0.255
3L	1291218	C	T	0.5	0.5	0	0	0	0
3L	1291308	C	A	0.25	0.375	0	0	0	0
3L	1291398	A	C	0.15	0.255	0.4	0.48	0.25	0.375
3L	1291484	G	A	0.5	0.5	0	0	0	0
3L	1291807	A	G	0.95	0.095	1	0	1	0
3L	1291982	C	A	0.35	0.455	0	0	0	0
3L	1292149	C	T	0.5	0.5	0.5	0.5	0.3	0.42
3L	1292350	G	A	0.15	0.255	0	0	0	0
3L	1292829	T	A	0.25	0.375	0	0	0.5	0.5
3L	1293610	G	T	0.25	0.375	0	0	0	0
3L	1293727	T	C	0.2	0.32	0.35	0.455	0	0
3L	1293921	C	T	0.15	0.255	0	0	0	0
3L	1294613	A	G	0.15	0.255	0	0	0	0
3L	1294780	T	A	0.35	0.455	0	0	0	0
3L	1294872	G	A	0.4	0.48	0.25	0.375	0	0
3L	1295068	G	A	0.25	0.375	0.45	0.495	0.2	0.32
3L	1295244	C	T	0.15	0.255	0.25	0.375	0.3	0.42
3L	1295870	G	C	0.25	0.375	0	0	0	0
3L	1296094	T	C	0.2	0.32	0.25	0.375	0	0
3L	1296533	G	T	0.2	0.32	0	0	0.3	0.42
3L	1297051	A	C	0.15	0.255	0	0	0	0
3L	1297412	C	T	0.45	0.495	0	0	0	0
3L	1297740	T	C	0.2	0.32	0	0	0	0
3L	1298206	C	T	0.5	0.5	0	0	0	0
3L	1298453	T	A	0.45	0.495	0	0	0	0
3L	1298457	T	C	0.15	0.255	0.3	0.42	0.2	0.32
3L	1298758	A	G	1	0	0.4	0.48	0.7	0.42
3L	1299010	G	A	0.25	0.375	0	0	0	0
3L	1299060	A	G	1	0	0.45	0.495	0.6	0.48
3L	1299118	G	T	0.3	0.42	0.55	0.495	0.8	0.32
3L	1299173	A	C	0.95	0.095	0.5	0.5	0.65	0.455
3L	1300202	T	G	1	0	0.25	0.375	0.5	0.5
3L	1300442	T	C	0.45	0.495	0	0	0	0
3L	1306915	C	T	0.5	0.5	0	0	0	0
3L	1312194	T	G	1	0	0.35	0.455	0.45	0.495
3L	1312269	G	A	0.8	0.32	0	0	0	0
3L	1316438	G	A	0.3	0.42	0	0	0	0
3L	1316455	A	T	0.5	0.5	0	0	0	0
3L	1316457	C	T	0.35	0.455	0	0	0	0
3L	1316465	T	A	0.35	0.455	0	0	0	0
3L	1316473	T	C	0.45	0.495	0	0	0	0
3L	1316529	T	G	0.55	0.495	0	0	0	0
3L	1319717	C	T	0.95	0.095	1	0	0.6	0.48
3L	1319792	A	C	0.95	0.095	0.35	0.455	0.35	0.455
3L	1319822	G	C	0.95	0.095	0.25	0.375	0.3	0.42
3L	1326246	A	C	0.55	0.495	0	0	0	0
3L	1331626	A	T	1	0	0	0	0	0
3L	1331630	G	C	0.2	0.32	0	0	0	0
3L	1331691	C	T	0.8	0.32	0	0	0	0
3L	1334948	C	T	0.4	0.48	0	0	0	0
3L	1335020	G	A	0.95	0.095	0.85	0.255	0.55	0.495
3L	1336301	C	G	0.15	0.255	0	0	0	0
3L	1336454	C	T	0.2	0.32	0	0	0	0
3L	1337487	T	G	0.95	0.095	1	0	1	0
3L	1338263	T	C	1	0	0	0	0	0
3L	1338699	T	A	0.35	0.455	0	0	0	0
3L	1352612	C	T	0.95	0.095	0.25	0.375	0.7	0.42
3L	1355108	G	A	0.25	0.375	0	0	0	0
3L	1355231	C	T	0.55	0.495	0	0	0	0
3L	1365824	T	A	0.95	0.095	1	0	1	0
3L	1365837	T	G	0.95	0.095	1	0	1	0
3L	1365897	C	A	0.55	0.495	0	0	0	0
3L	1365926	G	A	0.95	0.095	1	0	1	0
3L	1365939	G	T	0.95	0.095	1	0	1	0
3L	1366245	C	G	1	0	1	0	0.8	0.32
3L	1366705	A	G	1	0	1	0	0	0
3L	1366749	C	T	1	0	0.5	0.5	0.65	0.455
3L	1366826	A	G	1	0	0	0	1	0
3L	1373684	G	A	0.6	0.48	0.3	0.42	0	0
3L	1375682	C	A	0.25	0.375	0.25	0.375	0	0
3L	1384663	A	G	0.95	0.095	0	0	0.15	0.255
3L	1384684	G	T	0.95	0.095	0	0	0	0
3L	1384745	T	C	1	0	1	0	0.95	0.095
3L	1385353	G	A	0.65	0.455	0	0	0	0
3L	1389001	G	A	0.55	0.495	0	0	0	0
3L	1389872	T	C	1	0	0.4	0.48	0	0
3L	1389923	T	A	0.1	0.18	0	0	0	0
3L	1389928	G	A	0.1	0.18	0	0	0	0
3L	1390773	C	G	1	0	0.4	0.48	0.7	0.42
3L	1390824	C	T	0.25	0.375	0	0	0	0
3L	1390885	G	A	0.15	0.255	0	0	0.15	0.255
3L	1395896	A	T	0.2	0.32	0	0	0	0
3L	1398611	T	C	1	0	0.6	0.48	0.75	0.375
3L	1404569	A	T	0.95	0.095	0	0	0.4	0.48
3L	1415219	C	T	0.65	0.455	0	0	0	0
3L	1463495	C	G	1	0	0	0	0.7	0.42
3L	1472314	A	G	0.25	0.375	0	0	0	0
3L	1474526	G	A	1	0	0	0	0	0
3L	1474533	G	C	1	0	0	0	0	0
3L	1474537	A	G	1	0	0	0	0	0
3L	1474569	G	A	1	0	0	0	0	0
3L	1489142	G	A	0.45	0.495	0	0	0.5	0.5
3L	1489153	A	C	0.1	0.18	0.6	0.48	0	0
3L	1489184	G	A	0.35	0.455	0	0	0	0
3L	1497392	A	T	0.95	0.095	0.45	0.495	0.55	0.495
3L	1497452	A	C	1	0	0.25	0.375	0.45	0.495
3L	1497464	G	A	1	0	0.3	0.42	0.65	0.455
3L	1497503	A	G	1	0	0.35	0.455	0.4	0.48
3L	1497530	T	G	1	0	0.35	0.455	0.5	0.5
3L	1497549	T	G	1	0	0	0	0.35	0.455
3L	1498533	T	C	0.4	0.48	0	0	0.25	0.375
3L	1500107	T	C	0.95	0.095	1	0	0.85	0.255
3L	1500132	C	T	1	0	1	0	0.9	0.18
3L	1500527	A	T	0.3	0.42	0	0	0	0
3L	1508519	C	T	1	0	0.9	0.18	0.95	0.095
3L	1513499	T	A	0.6	0.48	0.3	0.42	0	0
3L	1513500	T	A	0.6	0.48	0.3	0.42	0	0
3L	1513501	T	A	0.55	0.495	0.3	0.42	0	0
3L	1513502	T	A	0.55	0.495	0.3	0.42	0	0
3L	1513503	T	A	0.55	0.495	0.3	0.42	0	0
3L	1513523	A	T	1	0	0.4	0.48	0.75	0.375
3L	1513548	C	T	0.2	0.32	0	0	0.25	0.375
3L	1513567	T	C	1	0	0.5	0.5	0.75	0.375
3L	1513649	G	T	1	0	0.75	0.375	0.95	0.095
3L	1513675	G	A	1	0	0.6	0.48	0.8	0.32
3L	1514528	A	C	1	0	0	0	0.85	0.255
3L	1515709	A	T	1	0	0.5	0.5	0.9	0.18
3L	1516364	T	C	1	0	0	0	0.8	0.32
3L	1516382	A	T	1	0	0.35	0.455	0.35	0.455
3L	1521143	T	C	1	0	0	0	0.4	0.48
3L	1521204	T	G	0.7	0.42	0	0	0	0
3L	1529582	A	T	1	0	0.5	0.5	0	0
3L	1529600	C	T	0.15	0.255	0	0	0	0
3L	1529606	A	T	1	0	1	0	0	0
3L	1537911	T	A	0.25	0.375	0	0	0	0
3L	1538050	C	T	0.25	0.375	0	0	0	0
3L	1543502	A	T	0.65	0.455	0.35	0.455	0.5	0.5
3L	1546250	G	A	1	0	0	0	0.8	0.32
3L	1546350	C	T	0.45	0.495	0	0	0	0
3L	1551486	G	A	0.55	0.495	0	0	0	0
3L	1551605	G	C	0.55	0.495	0	0	0	0
3L	1553270	G	A	0.25	0.375	0	0	0	0
3L	1553272	C	A	0.25	0.375	0	0	0	0
3L	1553557	C	T	0.15	0.255	0	0	0	0
3L	1553681	T	A	0.65	0.455	0	0	0.3	0.42
3L	1553800	G	A	0.15	0.255	0	0	0	0
3L	1553878	T	A	0.7	0.42	0	0	0	0
3L	1553993	A	G	0.25	0.375	0	0	0.4	0.48
3L	1554172	A	C	0.65	0.455	0.75	0.375	0.6	0.48
3L	1554227	T	A	1	0	0.75	0.375	0.85	0.255
3L	1554254	A	C	0.75	0.375	0.75	0.375	0.2	0.32
3L	1554317	A	G	0.75	0.375	0	0	0	0
3L	1554576	C	T	0.3	0.42	0	0	0	0
3L	1554685	A	G	0.65	0.455	0.35	0.455	0	0
3L	1554761	A	G	1	0	0.35	0.455	0.7	0.42
3L	1554904	T	A	0.55	0.495	0.4	0.48	0.25	0.375
3L	1554926	G	A	0.55	0.495	0.35	0.455	0.3	0.42
3L	1555023	A	G	1	0	0	0	1	0
3L	1556737	A	T	1	0	0.25	0.375	0.9	0.18
3L	1556738	T	C	1	0	0.25	0.375	1	0
3L	1557226	A	G	0.75	0.375	0.55	0.495	0	0
3L	1557236	G	C	0.2	0.32	0	0	0	0
3L	1557682	T	G	0.5	0.5	0	0	0	0
3L	1558664	G	T	0.75	0.375	0.4	0.48	0.25	0.375
3L	1562841	C	A	0.65	0.455	1	0	0.3	0.42
3L	1563000	A	G	1	0	1	0	0.8	0.32
3L	1563721	C	A	0.95	0.095	1	0	0.2	0.32
3L	1575849	T	A	0.95	0.095	0.6	0.48	0.65	0.455
3L	1575886	G	A	0.95	0.095	0.85	0.255	0.55	0.495
3L	1575946	C	T	0.95	0.095	0.65	0.455	0.55	0.495
3L	1584631	G	A	0.95	0.095	0.35	0.455	0.6	0.48
3L	1584790	T	C	0.7	0.42	0.2	0.32	0.5	0.5
3L	1593960	A	T	0.2	0.32	0	0	0	0
3L	1593990	T	A	0.25	0.375	0	0	0	0
3L	1595454	A	G	0.7	0.42	0.55	0.495	0.95	0.095
3L	1595728	T	A	0.6	0.48	0.45	0.495	0	0
3L	1596577	A	T	0.75	0.375	0.65	0.455	0.9	0.18
3L	1596588	A	T	0.75	0.375	0.65	0.455	0.7	0.42
3L	1596591	A	G	0.75	0.375	0.65	0.455	0.85	0.255
3L	1597129	T	C	0.6	0.48	0.5	0.5	0.65	0.455
3L	1597179	C	T	0.4	0.48	0	0	0	0
3L	1601275	G	C	0.6	0.48	0.6	0.48	0.85	0.255
3L	1601279	A	T	0.55	0.495	0.6	0.48	0.85	0.255
3L	1601281	T	A	0.6	0.48	0.6	0.48	0.85	0.255
3L	1601572	C	T	0.25	0.375	0.5	0.5	0.55	0.495
3L	1601676	T	C	0.7	0.42	0.6	0.48	0.75	0.375
3L	1601739	C	T	0.35	0.455	0.65	0.455	0.55	0.495
3L	1601740	A	T	0.35	0.455	0.65	0.455	0.55	0.495
3L	1609262	T	A	0.15	0.255	0	0	0	0
3L	1611139	A	G	0.25	0.375	0	0	0	0
3L	1611286	A	G	0.45	0.495	0.65	0.455	0.15	0.255
3L	1611299	G	A	0.4	0.48	0	0	0	0
3L	1611637	C	A	0.1	0.18	0.2	0.32	0	0
3L	1611724	G	A	0.85	0.255	0.65	0.455	0.55	0.495
3L	1614211	G	A	0.45	0.495	0	0	0	0
3L	1614303	C	T	0.15	0.255	0	0	0	0
3L	1614698	G	A	0.8	0.32	0	0	0	0
3L	1614742	C	G	0.2	0.32	0	0	0	0
3L	1615501	T	G	0.65	0.455	0.4	0.48	1	0
3L	1615895	G	T	0.85	0.255	0.75	0.375	0.55	0.495
3L	1617401	A	T	0.85	0.255	1	0	0.9	0.18
3L	1619500	T	C	0.15	0.255	0	0	0	0
3L	1620349	C	T	1	0	0.65	0.455	0.9	0.18
3L	1620397	C	T	0.3	0.42	0	0	0	0
3L	1621678	A	G	1	0	0.5	0.5	0.9	0.18
3L	1622019	C	A	0.3	0.42	0	0	0	0
3L	1622020	C	T	0.35	0.455	0	0	0	0
3L	1623209	A	C	1	0	0.85	0.255	0.65	0.455
3L	1623212	A	T	0.1	0.18	0	0	0	0
3L	1625041	G	T	1	0	0	0	0.7	0.42
3L	1628262	A	T	0.65	0.455	0.2	0.32	0.2	0.32
3L	1628263	C	T	0.65	0.455	0.2	0.32	0.2	0.32
3L	1628264	A	T	0.65	0.455	0.2	0.32	0.2	0.32
3L	1628769	G	A	0.7	0.42	0.45	0.495	0.8	0.32
3L	1629842	T	A	1	0	0.25	0.375	0.9	0.18
3L	1629852	A	G	1	0	0.3	0.42	0.85	0.255
3L	1630876	G	T	0.5	0.5	0	0	0	0
3L	1631416	C	T	1	0	0.5	0.5	0.55	0.495
3L	1631678	G	T	1	0	0.65	0.455	1	0
3L	1632358	T	A	1	0	0.7	0.42	0.95	0.095
3L	1632616	T	C	0.5	0.5	0.5	0.5	0	0
3L	1633124	C	T	0.45	0.495	0	0	0	0
3L	1633957	A	T	1	0	0.35	0.455	0.9	0.18
3L	1634353	T	A	1	0	0.3	0.42	0.9	0.18
3L	1634360	T	A	0.15	0.255	0	0	0	0
3L	1634475	T	A	0.2	0.32	0	0	0	0
3L	1634481	G	A	0.2	0.32	0	0	0	0
3L	1634607	G	C	0.75	0.375	0.4	0.48	0.7	0.42
3L	1634632	A	C	0.7	0.42	0.45	0.495	0.5	0.5
3L	1635180	C	T	0.65	0.455	0.55	0.495	1	0
3L	1636316	A	T	0.25	0.375	0	0	0	0
3L	1636373	A	C	0.75	0.375	0.95	0.095	0.75	0.375
3L	1636381	T	G	0.75	0.375	0.55	0.495	0.8	0.32
3L	1636710	A	G	0.75	0.375	0.8	0.32	0.9	0.18
3L	1637154	C	A	0.45	0.495	0.5	0.5	0	0
3L	1637772	G	C	0.6	0.48	0.35	0.455	0	0
3L	1637811	A	G	0.1	0.18	0	0	0	0
3L	1637933	T	A	0.45	0.495	0	0	0	0
3L	1638322	C	G	1	0	0	0	0	0
3L	1638398	A	T	1	0	0	0	0	0
3L	1638939	C	T	0.85	0.255	0	0	0	0
3L	1638949	A	C	1	0	0	0	1	0
3L	1639023	A	T	0.95	0.095	0.5	0.5	0	0
3L	1639027	G	A	0.9	0.18	0.5	0.5	0	0
3L	1639030	G	A	0.95	0.095	0	0	0	0
3L	1639882	A	G	0.15	0.255	0	0	0	0
3L	1640145	G	A	0.15	0.255	0	0	0	0
3L	1640266	G	A	0.3	0.42	0	0	0	0
3L	1640542	G	A	0.45	0.495	0.7	0.42	0	0
3L	1640842	G	A	0.55	0.495	0	0	0	0
3L	1641018	C	T	0.25	0.375	0	0	0	0
3L	1641398	T	C	0.7	0.42	0	0	0.65	0.455
3L	1641431	C	T	0.7	0.42	0	0	0.6	0.48
3L	1641506	A	T	0.3	0.42	0	0	0	0
3L	1641702	C	A	0.35	0.455	0	0	0	0
3L	1641929	C	T	0.3	0.42	0.55	0.495	0	0
3L	1642496	C	A	1	0	0.6	0.48	0.75	0.375
3L	1642591	A	T	0.7	0.42	0.75	0.375	0.9	0.18
3L	1642604	G	A	0.7	0.42	0.75	0.375	0.9	0.18
3L	1642739	T	A	0.3	0.42	0	0	0	0
3L	1642790	T	G	0.65	0.455	0.6	0.48	0.7	0.42
3L	1642910	A	G	0.3	0.42	0	0	0	0
3L	1643169	C	T	1	0	0.8	0.32	0.65	0.455
3L	1646636	T	G	0.65	0.455	0.5	0.5	0.6	0.48
3L	1646928	T	C	0.7	0.42	0.35	0.455	0.6	0.48
3L	1646949	T	C	0.65	0.455	0.35	0.455	0.6	0.48
3L	1646984	T	C	0.5	0.5	0.3	0.42	0.35	0.455
3L	1647025	C	A	0.25	0.375	0	0	0	0
3L	1647750	T	C	0.25	0.375	0	0	0	0
3L	1648993	A	G	0.15	0.255	0	0	0	0
3L	1654818	A	T	0.95	0.095	0.45	0.495	0.7	0.42
3L	1656555	G	A	0.95	0.095	1	0	0.7	0.42
3L	1656670	C	T	0.9	0.18	1	0	0.8	0.32
3L	1658158	C	G	0.95	0.095	0	0	0.5	0.5
3L	1658258	C	A	0.9	0.18	0	0	0.45	0.495
3L	1659310	A	G	0.15	0.255	0	0	0	0
3L	1659312	G	T	0.15	0.255	0	0	0	0
3L	1659322	A	T	1	0	0.95	0.095	0.95	0.095
3L	1660107	C	A	1	0	0.4	0.48	0.9	0.18
3L	1660611	A	G	0.15	0.255	0	0	0	0
3L	1661305	T	C	0.95	0.095	0	0	0.35	0.455
3L	1661662	T	G	0.95	0.095	0	0	0.3	0.42
3L	1663437	G	T	1	0	0	0	0.5	0.5
3L	1664386	C	T	0.85	0.255	0	0	0.2	0.32
3L	1664820	C	A	0.25	0.375	0.35	0.455	0.3	0.42
3L	1664974	T	A	0.65	0.455	0.6	0.48	0.4	0.48
3L	1664978	G	A	0.2	0.32	0.3	0.42	0.45	0.495
3L	1665094	A	C	0.2	0.32	0	0	0.4	0.48
3L	1671033	A	C	0.95	0.095	0	0	0	0
3L	1671042	T	A	0.95	0.095	0	0	0	0
3L	1671047	G	A	0.95	0.095	0	0	0	0
3L	1671052	A	T	0.95	0.095	0	0	0	0
3L	1671057	G	T	0.95	0.095	0	0	0	0
3L	1671082	A	T	1	0	0	0	0	0
3L	1671086	T	A	1	0	0	0	0	0
3L	1671087	T	C	1	0	0	0	0	0
3L	1671088	G	C	1	0	0	0	0	0
3L	1671107	T	C	0.95	0.095	0	0	0	0
3L	1671153	C	T	0.95	0.095	0	0	0	0
3L	1676419	T	G	0.25	0.375	0	0	0	0
3L	1678021	C	A	0.95	0.095	0	0	0	0
3L	1678643	A	C	0.95	0.095	0	0	0	0
3L	1678663	G	C	0.95	0.095	0	0	0	0
3L	1684319	G	A	1	0	0	0	0	0
3L	1684331	T	C	1	0	0	0	0.35	0.455
3L	1684347	A	G	1	0	0	0	0.4	0.48
3L	1686908	A	T	0.95	0.095	0.25	0.375	0	0
3L	1687265	G	T	0.95	0.095	0	0	0	0
3L	1687704	T	G	0.3	0.42	0	0	0	0
3L	1687726	T	C	1	0	0	0	1	0
3L	1687735	G	C	0.25	0.375	0	0	0	0
3L	1687737	T	A	0.25	0.375	0	0	0	0
3L	1687738	T	G	0.25	0.375	0	0	0	0
3L	1687776	A	T	0.75	0.375	0	0	0	0
3L	1687784	G	T	0.2	0.32	0	0	0	0
3L	1687791	A	G	0.3	0.42	0.25	0.375	0	0
3L	1687808	T	C	1	0	0.4	0.48	0	0
3L	1688794	G	A	0.15	0.255	0	0	0	0
3L	1689820	T	G	0.25	0.375	0	0	0	0
3L	1689821	G	A	0.3	0.42	0	0	0	0
3L	1690192	C	T	1	0	0.65	0.455	0	0
3L	1690449	C	T	0.1	0.18	0	0	0	0
3L	1690998	A	T	1	0	0	0	0.3	0.42
3L	1691394	T	A	0.4	0.48	0	0	0	0
3L	1719453	C	T	0.95	0.095	0.3	0.42	0	0
3L	1719485	T	C	0.65	0.455	0.2	0.32	0	0
3L	1719604	G	A	0.75	0.375	0.35	0.455	0	0
3L	1719675	G	A	1	0	0.3	0.42	1	0
3L	1719820	G	A	0.75	0.375	0.3	0.42	0.15	0.255
3L	1719952	T	A	1	0	0.25	0.375	1	0
3L	1719962	A	G	1	0	0.3	0.42	1	0
3L	1720009	G	A	0.85	0.255	0.25	0.375	0.15	0.255
3L	1720074	T	A	0.95	0.095	0.3	0.42	0.15	0.255
3L	1720107	T	A	1	0	0.3	0.42	0.95	0.095
3L	1720124	G	T	0.95	0.095	0.3	0.42	0.15	0.255
3L	1720182	G	C	1	0	1	0	0	0
3L	1720313	A	C	1	0	0.25	0.375	1	0
3L	1720395	A	C	1	0	0.3	0.42	1	0
3L	1720567	C	T	0.95	0.095	0.3	0.42	1	0
3L	1720772	A	C	1	0	0.3	0.42	1	0
3L	1720825	A	T	1	0	0.3	0.42	1	0
3L	1720897	A	G	0.95	0.095	0.3	0.42	0.15	0.255
3L	1721074	T	G	0.95	0.095	1	0	0.8	0.32
3L	1721258	A	C	0.95	0.095	0.3	0.42	0	0
3L	1721346	G	C	1	0	0.25	0.375	0	0
3L	1721409	A	T	0.95	0.095	0	0	0	0
3L	1721410	A	T	0.95	0.095	0	0	0	0
3L	1721411	A	T	0.95	0.095	0	0	0	0
3L	1721701	C	A	0.95	0.095	0	0	0	0
3L	1721749	T	G	0.95	0.095	1	0	0.5	0.5
3L	1721780	T	G	1	0	0.25	0.375	0.5	0.5
3L	1722029	T	G	1	0	0	0	0	0
3L	1722555	A	T	0.95	0.095	0	0	0	0
3L	1722561	T	G	1	0	0	0	0	0
3L	1722570	G	A	0.55	0.495	0	0	0	0
3L	1722588	G	C	0.4	0.48	0	0	0	0
3L	1722590	T	G	0.4	0.48	0	0	0	0
3L	1722609	T	C	0.4	0.48	0	0	0	0
3L	1723240	G	A	0.95	0.095	0.35	0.455	0.75	0.375
3L	1729843	T	A	0.2	0.32	0.6	0.48	0.15	0.255
3L	1729991	T	C	0.65	0.455	0.8	0.32	0.5	0.5
3L	1730045	C	T	0.65	0.455	0	0	0.2	0.32
3L	1730178	G	C	1	0	1	0	0.7	0.42
3L	1730198	T	C	0.65	0.455	0	0	0	0
3L	1730458	A	G	0.7	0.42	0.1	0.18	0.1	0.18
3L	1730539	G	A	0.7	0.42	0	0	0.3	0.42
3L	1730611	T	G	0.7	0.42	0.8	0.32	0.3	0.42
3L	1730657	A	G	0.65	0.455	0.8	0.32	0.35	0.455
3L	1730726	T	C	1	0	0.35	0.455	0.85	0.255
3L	1731782	A	G	0.6	0.48	0	0	0.3	0.42
3L	1732042	T	A	1	0	0.15	0.255	0.65	0.455
3L	1732081	T	C	1	0	0.15	0.255	0.7	0.42
3L	1732091	T	A	0.65	0.455	1	0	0.85	0.255
3L	1732108	G	T	0.5	0.5	0	0	0	0
3L	1732178	T	C	0.7	0.42	1	0	0.55	0.495
3L	1732288	G	A	0.75	0.375	0	0	0	0
3L	1732478	G	A	0.7	0.42	0	0	0	0
3L	1732515	G	A	0.25	0.375	0.15	0.255	0.75	0.375
3L	1732528	C	G	1	0	0.2	0.32	0.8	0.32
3L	1732531	T	C	1	0	0.2	0.32	0.8	0.32
3L	1732576	G	T	0.3	0.42	0.3	0.42	0.55	0.495
3L	1732591	C	T	0.7	0.42	0	0	0.4	0.48
3L	1732635	T	A	0.3	0.42	0.15	0.255	0.3	0.42
3L	1732784	C	T	0.2	0.32	0.35	0.455	0.8	0.32
3L	1732900	T	A	0.75	0.375	0	0	0	0
3L	1732973	A	G	0.45	0.495	0.25	0.375	0.35	0.455
3L	1732993	T	A	1	0	0.35	0.455	0.35	0.455
3L	1733009	T	C	0.6	0.48	0	0	0	0
3L	1733029	C	G	1	0	0.35	0.455	0.5	0.5
3L	1733030	T	G	1	0	0.35	0.455	0.5	0.5
3L	1733075	T	C	1	0	0.4	0.48	0.85	0.255
3L	1733089	G	A	0.3	0.42	0.25	0.375	0.85	0.255
3L	1733091	G	A	0.65	0.455	0.15	0.255	0	0
3L	1733182	T	A	1	0	0.4	0.48	1	0
3L	1733191	G	A	0.25	0.375	0.25	0.375	0.55	0.495
3L	1733277	A	T	1	0	0.25	0.375	0.6	0.48
3L	1733330	C	A	0.2	0.32	0.15	0.255	0	0
3L	1733335	T	A	0.75	0.375	0	0	0.4	0.48
3L	1733340	T	C	0.2	0.32	0	0	0	0
3L	1733384	A	G	0.75	0.375	0	0	0.3	0.42
3L	1733414	G	A	0.3	0.42	0	0	0	0
3L	1733574	G	A	0.7	0.42	1	0	1	0
3L	1733774	T	A	0.65	0.455	0	0	0.35	0.455
3L	1733786	T	C	1	0	0.3	0.42	0.5	0.5
3L	1733857	A	G	0.6	0.48	0.9	0.18	0.55	0.495
3L	1733872	T	C	0.35	0.455	0	0	0	0
3L	1733901	T	A	0.65	0.455	0.85	0.255	0.3	0.42
3L	1733955	C	A	0.65	0.455	0.2	0.32	0	0
3L	1734104	T	A	0.65	0.455	0.15	0.255	0	0
3L	1734145	T	C	0.3	0.42	0	0	0.6	0.48
3L	1734180	A	T	0.65	0.455	0	0	0	0
3L	1734230	A	T	0.65	0.455	0	0	0	0
3L	1734281	G	A	1	0	0.35	0.455	0.6	0.48
3L	1734357	T	G	1	0	0.2	0.32	0.75	0.375
3L	1734406	G	T	0.65	0.455	0	0	0.3	0.42
3L	1734413	C	T	0.35	0.455	0	0	0	0
3L	1734414	T	A	0.35	0.455	0	0	0	0
3L	1734502	C	G	0.3	0.42	0	0	0	0
3L	1734753	G	T	0.25	0.375	0.3	0.42	0.25	0.375
3L	1734868	G	A	0.25	0.375	0	0	0	0
3L	1734959	T	G	0.7	0.42	0	0	0.25	0.375
3L	1734960	A	T	0.55	0.495	0	0	0	0
3L	1734991	C	A	1	0	0.25	0.375	0.5	0.5
3L	1735021	A	T	0.7	0.42	0.35	0.455	0.8	0.32
3L	1735063	C	T	0.25	0.375	0	0	0	0
3L	1735072	C	G	0.25	0.375	0	0	0	0
3L	1735081	G	T	0.25	0.375	0	0	0	0
3L	1735313	G	C	1	0	0	0	0.45	0.495
3L	1735314	A	T	1	0	0	0	0.5	0.5
3L	1735315	A	T	1	0	0	0	0.5	0.5
3L	1735316	G	C	1	0	0	0	0.45	0.495
3L	1735677	T	C	1	0	0	0	0.4	0.48
3L	1735692	G	A	1	0	0	0	0.5	0.5
3L	1735737	A	G	1	0	0	0	0.4	0.48
3L	1735806	A	G	1	0	0.25	0.375	0.75	0.375
3L	1735829	C	T	1	0	0.25	0.375	0	0
3L	1736754	C	A	0.45	0.495	0.15	0.255	0	0
3L	1736798	G	A	0.25	0.375	0	0	0.65	0.455
3L	1736966	T	G	0.45	0.495	0.25	0.375	0.75	0.375
3L	1736975	C	A	0.2	0.32	0.25	0.375	0.2	0.32
3L	1737091	T	C	0.65	0.455	0.25	0.375	0.25	0.375
3L	1737451	A	T	1	0	0.45	0.495	0.95	0.095
3L	1737785	T	C	1	0	1	0	0.85	0.255
3L	1738340	T	G	0.6	0.48	0	0	0.1	0.18
3L	1739957	A	G	1	0	0.3	0.42	0.8	0.32
3L	1745941	A	G	0.95	0.095	0	0	0	0
3L	1746386	G	A	0.95	0.095	0	0	1	0
3L	1748054	A	G	0.5	0.5	0	0	0	0
3L	1749010	A	G	0.9	0.18	0	0	0	0
3L	1749094	T	C	0.6	0.48	0.4	0.48	0	0
3L	1749107	G	A	0.5	0.5	0	0	0	0
3L	1749128	C	T	0.6	0.48	0.5	0.5	0.55	0.495
3L	1755139	A	T	0.95	0.095	0	0	0	0
3L	1756589	G	A	0.45	0.495	0	0	0	0
3L	1756596	C	T	0.5	0.5	0	0	0	0
3L	1756598	T	G	0.5	0.5	0	0	0	0
3L	1756607	C	T	0.45	0.495	0	0	0	0
3L	1756651	C	G	1	0	0	0	0.2	0.32
3L	1756663	C	T	0.4	0.48	0	0	0	0
3L	1756785	A	T	1	0	1	0	0.4	0.48
3L	1757908	A	C	0.95	0.095	0.75	0.375	1	0
3L	1757912	A	G	0.95	0.095	0.75	0.375	1	0
3L	1760827	C	A	0.55	0.495	0.15	0.255	0.15	0.255
3L	1761037	A	G	0.95	0.095	1	0	0.6	0.48
3L	1761053	C	G	0.95	0.095	1	0	0.6	0.48
3L	1761137	C	A	0.95	0.095	0.5	0.5	0.3	0.42
3L	1763225	G	T	0.95	0.095	0	0	0	0
3L	1765532	T	A	1	0	0.15	0.255	0.4	0.48
3L	1765535	G	C	1	0	0	0	0	0
3L	1766357	G	A	0.95	0.095	0.25	0.375	0.3	0.42
3L	1766377	G	T	1	0	0.9	0.18	0.55	0.495
3L	1766450	T	C	1	0	0.45	0.495	0.6	0.48
3L	1766500	G	A	1	0	0.45	0.495	0.55	0.495
3L	1766607	C	T	0.9	0.18	0	0	0	0
3L	1766634	C	T	0.9	0.18	0.9	0.18	0.8	0.32
3L	1766667	T	C	0.6	0.48	0.95	0.095	0.8	0.32
3L	1766854	C	A	0.5	0.5	0	0	0.2	0.32
3L	1768690	G	T	1	0	0.4	0.48	0.85	0.255
3L	1768715	C	A	1	0	0.6	0.48	0.8	0.32
3L	1768973	C	T	0.55	0.495	0.45	0.495	0.35	0.455
3L	1769021	C	T	0.95	0.095	1	0	0.95	0.095
3L	1770590	G	C	0.95	0.095	0.45	0.495	0.65	0.455
3L	1770592	A	G	0.95	0.095	1	0	0.85	0.255
3L	1770593	A	G	0.95	0.095	1	0	0.9	0.18
3L	1771373	T	C	1	0	0.45	0.495	0.4	0.48
3L	1771537	A	T	0.7	0.42	0.15	0.255	0.2	0.32
3L	1771558	C	A	1	0	0.45	0.495	0.55	0.495
3L	1771785	A	T	1	0	0	0	0.1	0.18
3L	1771812	C	T	1	0	1	0	0.95	0.095
3L	1771926	G	T	0.15	0.255	0	0	0.15	0.255
3L	1771944	C	T	0.3	0.42	0	0	0.2	0.32
3L	1772025	T	C	1	0	1	0	0.95	0.095
3L	1772235	C	T	1	0	0.35	0.455	0.55	0.495
3L	1772303	G	A	1	0	0.25	0.375	0.85	0.255
3L	1772384	A	G	0.25	0.375	0	0	0	0
3L	1772520	G	A	0.95	0.095	0	0	0	0
3L	1778507	A	G	0.55	0.495	0	0	0	0
3L	1778516	C	T	1	0	0	0	0.3	0.42
3L	1779111	C	T	1	0	0.35	0.455	0.45	0.495
3L	1783508	T	C	0.95	0.095	0	0	0.4	0.48
3L	1783514	C	A	0.95	0.095	0.2	0.32	1	0
3L	1784022	A	T	0.95	0.095	0.25	0.375	0.75	0.375
3L	1788803	A	G	0.9	0.18	1	0	1	0
3L	1792725	A	G	0.95	0.095	1	0	1	0
3L	1793071	T	C	0.15	0.255	0	0	0	0
3L	1793585	T	C	0.15	0.255	0	0	0	0
3L	1794032	C	T	0.25	0.375	0	0	0	0
3L	1794362	G	C	0.35	0.455	0	0	0	0
3L	1794372	A	C	0.15	0.255	0	0	0	0
3L	1794397	A	G	0.2	0.32	0	0	0	0
3L	1794983	G	T	0.35	0.455	0	0	0	0
3L	1796176	T	C	1	0	0	0	0	0
3L	1796212	A	C	0.2	0.32	0	0	0	0
3L	1796348	A	T	0.5	0.5	0	0	0.35	0.455
3L	1796359	A	G	0.3	0.42	0.25	0.375	0.65	0.455
3L	1796629	C	A	0.95	0.095	0.95	0.095	0.55	0.495
3L	1796901	G	C	1	0	0.3	0.42	0.55	0.495
3L	1797120	A	T	1	0	0.35	0.455	0.65	0.455
3L	1797637	A	T	0.95	0.095	0.4	0.48	0.9	0.18
3L	1799831	A	C	1	0	0	0	0	0
3L	1799866	A	G	0.95	0.095	0	0	0	0
3L	1799874	T	C	0.95	0.095	0	0	0	0
3L	1801437	G	C	0.55	0.495	0	0	0.2	0.32
3L	1803408	G	T	0.45	0.495	0.55	0.495	0	0
3L	1807249	T	A	1	0	0.45	0.495	0.9	0.18
3L	1807687	T	G	1	0	0.5	0.5	0.8	0.32
3L	1807903	A	T	1	0	0.55	0.495	0.8	0.32
3L	1808558	C	G	0.95	0.095	0.3	0.42	0	0
3L	1809664	A	G	0.95	0.095	0.5	0.5	0.2	0.32
3L	1809937	A	G	0.95	0.095	0.4	0.48	0	0
3L	1810186	C	T	0.95	0.095	0.45	0.495	0.95	0.095
3L	1810517	A	C	1	0	0.4	0.48	0.75	0.375
3L	1811026	T	A	0.95	0.095	0.35	0.455	0	0
3L	1811652	G	A	1	0	0.35	0.455	0.45	0.495
3L	1811690	G	T	0.95	0.095	0.25	0.375	0.7	0.42
3L	1811691	T	A	1	0	0.2	0.32	0.7	0.42
3L	1811894	C	G	1	0	0.35	0.455	0.9	0.18
3L	1812003	T	G	1	0	0.45	0.495	0.8	0.32
3L	1812298	G	A	1	0	0.4	0.48	0.9	0.18
3L	1812366	G	A	1	0	0.35	0.455	0.9	0.18
3L	1812417	C	T	1	0	0.5	0.5	0.85	0.255
3L	1812569	G	T	1	0	0.35	0.455	0.85	0.255
3L	1812886	C	T	0.95	0.095	0.35	0.455	0.15	0.255
3L	1813143	C	A	0.95	0.095	0.35	0.455	0.25	0.375
3L	1813170	G	T	0.95	0.095	0.35	0.455	0.15	0.255
3L	1813206	A	G	0.95	0.095	0.35	0.455	0.8	0.32
3L	1813779	C	T	1	0	0.35	0.455	0.75	0.375
3L	1813790	C	T	1	0	0.35	0.455	0.7	0.42
3L	1814068	A	G	0.95	0.095	0.35	0.455	0.15	0.255
3L	1814651	A	C	0.95	0.095	0.45	0.495	0.7	0.42
3L	1815662	T	G	0.95	0.095	0.5	0.5	0.75	0.375
3L	1815783	C	T	0.95	0.095	0.45	0.495	0.15	0.255
3L	1815784	C	A	0.95	0.095	0.45	0.495	0.15	0.255
3L	1816039	G	T	1	0	0.25	0.375	0	0
3L	1816498	T	A	1	0	0	0	0	0
3L	1827096	A	C	0.2	0.32	0	0	0	0
3L	1827196	C	T	0.2	0.32	0.1	0.18	0	0
3L	1827224	T	A	0.1	0.18	0	0	0	0
3L	1827228	G	C	0.8	0.32	0.5	0.5	0.2	0.32
3L	1827319	G	T	0.95	0.095	0.5	0.5	0.95	0.095
3L	1827717	T	C	0.95	0.095	0.4	0.48	0.95	0.095
3L	1827974	T	A	0.95	0.095	0.35	0.455	0.9	0.18
3L	1828006	C	A	0.95	0.095	0.45	0.495	0.1	0.18
3L	1828032	T	A	0.95	0.095	0.5	0.5	0.1	0.18
3L	1831886	A	T	0.95	0.095	1	0	1	0
3L	1831895	T	A	1	0	0.95	0.095	1	0
3L	1831911	G	A	0.3	0.42	0.45	0.495	0	0
3L	1832021	C	T	0.6	0.48	0	0	0.1	0.18
3L	1832025	C	T	0.75	0.375	0	0	0.1	0.18
3L	1832116	A	G	0.25	0.375	0.3	0.42	0	0
3L	1834583	T	A	0.95	0.095	0.5	0.5	0	0
3L	1834592	C	A	0.95	0.095	0.5	0.5	0	0
3L	1838227	A	T	1	0	0	0	0	0
3L	1838235	A	C	1	0	0	0	0	0
3L	1838237	T	G	1	0	0	0	0	0
3L	1838238	T	G	1	0	0	0	0	0
3L	1838258	A	G	1	0	0	0	0	0
3L	1838261	T	A	1	0	0	0	0	0
3L	1838262	A	G	1	0	0	0	0	0
3L	1838267	A	G	1	0	0	0	0	0
3L	1838274	A	C	1	0	0	0	0	0
3L	1838511	T	C	0.95	0.095	0	0	0	0
3L	1841900	C	G	0.45	0.495	0.3	0.42	0	0
3L	1842026	A	C	0.25	0.375	0	0	0.5	0.5
3L	1843692	A	G	1	0	0.15	0.255	0.95	0.095
3L	1843778	A	G	0.4	0.48	0	0	0.2	0.32
3L	1843783	C	T	0.45	0.495	0	0	0.2	0.32
3L	1843787	C	T	0.5	0.5	0	0	0.2	0.32
3L	1844380	C	A	0.95	0.095	0	0	0	0
3L	1844748	C	T	1	0	0.15	0.255	0.1	0.18
3L	1844891	A	T	0.45	0.495	0	0	0	0
3L	1846132	C	T	0.4	0.48	0.1	0.18	0	0
3L	1846134	A	T	0.4	0.48	0.1	0.18	0	0
3L	1846197	T	C	0.4	0.48	0.15	0.255	0	0
3L	1846250	A	T	0.35	0.455	0	0	0	0
3L	1846355	C	T	1	0	0.3	0.42	0.8	0.32
3L	1846490	C	T	0.45	0.495	0	0	0	0
3L	1846682	T	G	1	0	0	0	0.8	0.32
3L	1846723	T	A	0.25	0.375	0	0	0	0
3L	1846992	T	G	0.4	0.48	0	0	0	0
3L	1847234	A	C	0.25	0.375	0	0	0	0
3L	1847743	T	C	0.55	0.495	0	0	0.1	0.18
3L	1847858	G	A	0.35	0.455	0	0	0	0
3L	1847886	C	T	1	0	0	0	0.1	0.18
3L	1848182	T	A	0.45	0.495	0	0	0.1	0.18
3L	1848244	G	A	0.45	0.495	0	0	0	0
3L	1848308	A	C	1	0	0	0	0.85	0.255
3L	1848430	G	A	0.4	0.48	0	0	0.65	0.455
3L	1848449	A	G	0.55	0.495	0	0	0.65	0.455
3L	1848563	A	T	1	0	0	0	0.95	0.095
3L	1848573	C	T	0.3	0.42	0	0	0.25	0.375
3L	1848654	C	T	0.55	0.495	0	0	0	0
3L	1848759	T	C	1	0	0	0	0.85	0.255
3L	1848783	T	G	0.4	0.48	0	0	0.4	0.48
3L	1848852	G	A	0.65	0.455	0	0	0.65	0.455
3L	1848979	C	T	0.95	0.095	0.15	0.255	0.95	0.095
3L	1849410	T	C	0.45	0.495	0.15	0.255	0	0
3L	1852254	C	T	1	0	1	0	0	0
3L	1852306	A	T	0.4	0.48	0.1	0.18	0	0
3L	1854209	G	C	0.95	0.095	0	0	0	0
3L	1854265	C	T	0.45	0.495	0	0	0	0
3L	1854431	C	G	0.4	0.48	0	0	0	0
3L	1854637	A	G	1	0	0	0	0.2	0.32
3L	1854638	A	G	0.15	0.255	0	0	0	0
3L	1855403	C	T	0.95	0.095	0.25	0.375	0.4	0.48
3L	1862505	T	G	0.55	0.495	1	0	1	0
3L	1862704	T	C	1	0	0.45	0.495	0	0
3L	1862772	T	C	1	0	0.4	0.48	0	0
3L	1863378	C	T	0.2	0.32	0	0	0	0
3L	1863397	G	A	1	0	0.6	0.48	0.25	0.375
3L	1863415	T	A	1	0	0.6	0.48	0.25	0.375
3L	1863459	T	C	1	0	0.4	0.48	0	0
3L	1863488	T	A	1	0	0.35	0.455	0	0
3L	1864038	C	T	0.3	0.42	0.35	0.455	0	0
3L	1874796	T	C	1	0	0	0	1	0
3L	1874812	A	C	1	0	0.95	0.095	1	0
3L	1875256	G	A	1	0	0	0	1	0
3L	1875261	A	G	1	0	0	0	1	0
3L	1875265	A	T	1	0	0.5	0.5	0.85	0.255
3L	1875347	T	A	0.95	0.095	0.5	0.5	0	0
3L	1875490	G	A	0.25	0.375	0	0	0	0
3L	1875593	A	C	1	0	0.4	0.48	0.85	0.255
3L	1881747	T	G	0.55	0.495	0	0	0	0
3L	1883849	T	G	0.35	0.455	0	0	0	0
3L	1883880	G	A	0.65	0.455	0.1	0.18	0	0
3L	1883935	T	C	1	0	0.55	0.495	0.95	0.095
3L	1883963	A	C	0.95	0.095	0.6	0.48	0.95	0.095
3L	1884013	C	A	0.2	0.32	0	0	0	0
3L	1884051	C	T	0.7	0.42	0	0	0	0
3L	1884164	T	C	0.3	0.42	0	0	0	0
3L	1884294	A	T	0.2	0.32	0	0	0	0
3L	1884368	A	T	0.25	0.375	0	0	0	0
3L	1884414	G	A	0.5	0.5	0.1	0.18	0	0
3L	1884539	G	A	0.15	0.255	0	0	0	0
3L	1884714	C	T	0.8	0.32	1	0	1	0
3L	1885313	T	A	0.3	0.42	0	0	0	0
3L	1885349	C	G	0.45	0.495	0.7	0.42	0.55	0.495
3L	1885749	A	T	1	0	1	0	0.9	0.18
3L	1885759	A	G	0.25	0.375	0.35	0.455	0.2	0.32
3L	1885762	T	A	0.25	0.375	0.35	0.455	0.2	0.32
3L	1885786	G	A	0.2	0.32	0.35	0.455	0.2	0.32
3L	1886180	T	G	0.2	0.32	0	0	0	0
3L	1886253	G	T	0.55	0.495	0.5	0.5	0.75	0.375
3L	1886276	A	G	0.25	0.375	0	0	0	0
3L	1886397	C	T	0.4	0.48	0.25	0.375	0	0
3L	1886408	C	T	0.3	0.42	0	0	0	0
3L	1886409	A	C	0.9	0.18	0.7	0.42	0	0
3L	1886464	C	T	0.7	0.42	0.55	0.495	0.25	0.375
3L	1886541	C	T	0.3	0.42	0	0	0	0
3L	1886896	C	T	0.15	0.255	0	0	0	0
3L	1887122	T	G	0.15	0.255	0.15	0.255	0.8	0.32
3L	1887301	T	A	0.2	0.32	0.4	0.48	0.75	0.375
3L	1887444	G	T	0.2	0.32	0	0	0	0
3L	1887555	A	C	0.3	0.42	0.35	0.455	0.75	0.375
3L	1887799	C	T	0.75	0.375	0.9	0.18	0.25	0.375
3L	1887931	C	G	0.7	0.42	0.65	0.455	0.15	0.255
3L	1888472	C	G	0.15	0.255	0	0	0	0
3L	1888627	T	G	0.95	0.095	1	0	1	0
3L	1890467	T	A	0.55	0.495	0.65	0.455	0.3	0.42
3L	1891238	T	A	0.5	0.5	0	0	0	0
3L	1891351	G	T	0.35	0.455	0.55	0.495	0.8	0.32
3L	1891377	G	A	0.6	0.48	0.3	0.42	0	0
3L	1891393	A	C	0.35	0.455	0.65	0.455	1	0
3L	1891496	C	A	0.2	0.32	0	0	0	0
3L	1891611	G	A	0.3	0.42	0.55	0.495	0	0
3L	1891614	T	A	0.45	0.495	0.55	0.495	1	0
3L	1891726	T	G	0.45	0.495	0.35	0.455	0	0
3L	1891817	A	T	0.2	0.32	0.15	0.255	0	0
3L	1892009	T	C	0.95	0.095	0.45	0.495	0.55	0.495
3L	1892039	A	T	0.95	0.095	0.35	0.455	0	0
3L	1892040	G	C	0.95	0.095	0.35	0.455	0.55	0.495
3L	1892406	T	A	0.95	0.095	1	0	0.65	0.455
3L	1892623	C	G	0.45	0.495	0	0	0.65	0.455
3L	1892732	G	T	1	0	0.55	0.495	0.45	0.495
3L	1894563	G	A	0.95	0.095	0.5	0.5	0.6	0.48
3L	1895218	C	T	0.95	0.095	1	0	1	0
3L	1896597	C	T	1	0	1	0	0.85	0.255
3L	1897337	A	G	1	0	0.4	0.48	0.95	0.095
3L	1897746	T	G	0.7	0.42	0.15	0.255	0	0
3L	1897748	A	T	1	0	0.15	0.255	0.8	0.32
3L	1897960	G	A	0.7	0.42	0.7	0.42	0.2	0.32
3L	1898144	T	A	0.25	0.375	0	0	0	0
3L	1899201	G	A	0.65	0.455	0.15	0.255	0	0
3L	1899473	A	T	0.25	0.375	0	0	0	0
3L	1900432	G	A	0.35	0.455	0	0	0	0
3L	1900750	G	C	0.5	0.5	0	0	0	0
3L	1900819	T	A	0.2	0.32	0	0	0.1	0.18
3L	1900929	G	C	0.45	0.495	0.2	0.32	0.4	0.48
3L	1901370	A	T	0.6	0.48	0.3	0.42	0	0
3L	1901469	C	G	0.7	0.42	0.4	0.48	0	0
3L	1902811	T	A	1	0	0.45	0.495	0	0
3L	1902951	G	C	1	0	1	0	0.95	0.095
3L	1903149	G	A	0.35	0.455	0.45	0.495	0	0
3L	1903253	G	A	0.95	0.095	0.55	0.495	0.2	0.32
3L	1903308	T	C	0.95	0.095	1	0	1	0
3L	1904497	G	T	1	0	1	0	0.8	0.32
3L	1906646	G	A	1	0	1	0	0.95	0.095
3L	1906840	C	A	0.3	0.42	0	0	0	0
3L	1906961	A	G	1	0	1	0	0.7	0.42
3L	1907354	T	C	0.1	0.18	0.3	0.42	0.4	0.48
3L	1909953	G	A	1	0	1	0	0.7	0.42
3L	1912798	C	T	0.25	0.375	0	0	0	0
3L	1912841	A	T	0.2	0.32	0	0	0	0
3L	1913413	G	C	0.95	0.095	1	0	1	0
3L	1913492	G	A	0.25	0.375	0	0	0	0
3L	1913593	G	A	0.35	0.455	0.2	0.32	0	0
3L	1913743	A	G	0.25	0.375	0	0	0	0
3L	1913936	A	T	0.3	0.42	0.25	0.375	0	0
3L	1914078	G	A	0.2	0.32	0	0	0	0
3L	1914337	T	A	0.45	0.495	0	0	0	0
3L	1914367	A	C	0.45	0.495	0	0	0	0
3L	1914429	T	C	0.7	0.42	0.5	0.5	0	0
3L	1914648	C	T	0.2	0.32	0	0	0	0
3L	1914753	G	A	0.3	0.42	0	0	0	0
3L	1915049	C	A	0.5	0.5	0	0	0	0
3L	1915064	G	A	0.3	0.42	0	0	0	0
3L	1915923	G	A	0.3	0.42	0	0	0	0
3L	1916196	A	C	0.2	0.32	0	0	0.45	0.495
3L	1916447	T	C	0.1	0.18	0	0	0	0
3L	1917160	A	G	0.65	0.455	0.25	0.375	0	0
3L	1918538	C	T	0.2	0.32	0	0	0	0
3L	1918553	G	A	0.8	0.32	0	0	0	0
3L	1918656	T	G	0.45	0.495	0	0	0	0
3L	1918682	A	T	0.7	0.42	0	0	0	0
3L	1918738	A	T	0.9	0.18	0.35	0.455	0.35	0.455
3L	1918907	T	G	0.15	0.255	0.4	0.48	0	0
3L	1918999	C	T	0.2	0.32	0	0	0	0
3L	1919163	A	G	0.15	0.255	0	0	0	0
3L	1919846	A	G	0.2	0.32	0	0	0	0
3L	1919864	G	T	0.2	0.32	0	0	0	0
3L	1919868	C	G	0.2	0.32	0	0	0	0
3L	1920349	C	G	0.45	0.495	0	0	0	0
3L	1920408	A	T	0.45	0.495	0	0	0.1	0.18
3L	1920452	T	A	0.45	0.495	0	0	0	0
3L	1920459	C	T	0.45	0.495	0	0	0	0
3L	1921025	G	C	0.3	0.42	0	0	0	0
3L	1921288	C	T	0.15	0.255	0	0	0	0
3L	1921409	T	C	0.5	0.5	0	0	0	0
3L	1936161	G	A	1	0	0	0	0.95	0.095
3L	1937709	G	C	0.35	0.455	0.25	0.375	0.75	0.375
3L	1938339	C	T	1	0	1	0	0.9	0.18
3L	1938816	C	T	0.25	0.375	0	0	0	0
3L	1939141	G	A	0.25	0.375	0	0	0	0
3L	1939599	G	A	0.2	0.32	0	0	0	0
3L	1939715	G	T	0.1	0.18	0	0	0	0
3L	1939730	C	T	0.3	0.42	0.7	0.42	0	0
3L	1939906	G	C	0.35	0.455	0.7	0.42	0	0
3L	1939930	T	C	0.4	0.48	0.2	0.32	0.9	0.18
3L	1941159	A	G	0.55	0.495	0	0	0.7	0.42
3L	1943020	T	C	0.95	0.095	1	0	1	0
3L	1948430	A	C	1	0	0.1	0.18	0.6	0.48
3L	1948610	C	T	0.65	0.455	0.15	0.255	0	0
3L	1949404	G	T	0.1	0.18	0	0	0.5	0.5
3L	1949447	G	T	0.1	0.18	0	0	0	0
3L	1949457	A	T	0.55	0.495	0.15	0.255	0	0
3L	1949518	T	A	0.55	0.495	0	0	0	0
3L	1949596	G	A	0.1	0.18	0	0	0	0
3L	1949990	A	G	0.7	0.42	0.9	0.18	0.95	0.095
3L	1950061	T	C	0.6	0.48	0.2	0.32	0	0
3L	1950190	C	T	0.65	0.455	0.3	0.42	0	0
3L	1952086	T	C	0.75	0.375	0	0	0.55	0.495
3L	1953050	C	T	0.65	0.455	0.15	0.255	0.15	0.255
3L	1953562	T	A	0.1	0.18	0	0	0	0
3L	1953986	A	T	0.7	0.42	0.2	0.32	0	0
3L	1954530	C	T	0.35	0.455	0.2	0.32	0	0
3L	1955796	A	G	0.4	0.48	0	0	0	0
3L	1955797	T	G	0.35	0.455	0	0	0.25	0.375
3L	1955798	A	T	0.4	0.48	0	0	0.25	0.375
3L	1955800	C	G	0.35	0.455	0	0	0	0
3L	1958698	T	G	0.3	0.42	0	0	0	0
3L	1959322	C	G	1	0	0	0	0	0
3L	1959504	G	C	0.4	0.48	1	0	0	0
3L	1960004	T	A	0.2	0.32	0	0	0	0
3L	1960060	G	A	0.65	0.455	0.55	0.495	0.3	0.42
3L	1960237	C	T	0.2	0.32	0.45	0.495	0	0
3L	1960326	A	G	0.45	0.495	0.55	0.495	0.5	0.5
3L	1960646	C	A	0.15	0.255	0.55	0.495	0.7	0.42
3L	1960743	G	T	0.15	0.255	0.45	0.495	0.65	0.455
3L	1960787	T	A	0.15	0.255	0.45	0.495	0.55	0.495
3L	1960820	G	T	0.15	0.255	0.45	0.495	0.5	0.5
3L	1960826	G	A	0.15	0.255	0.4	0.48	0.55	0.495
3L	1960836	T	C	0.15	0.255	0.35	0.455	0	0
3L	1961039	G	A	0.15	0.255	0.25	0.375	0.3	0.42
3L	1961142	G	A	0.65	0.455	1	0	0.7	0.42
3L	1961427	T	C	0.2	0.32	0.45	0.495	0.25	0.375
3L	1961496	C	G	0.15	0.255	0	0	0	0
3L	1961512	G	C	0.15	0.255	0	0	0	0
3L	1961739	T	C	0.15	0.255	0	0	0.55	0.495
3L	1961784	G	A	0.2	0.32	0.55	0.495	0.4	0.48
3L	1961809	G	A	0.45	0.495	0.35	0.455	0.45	0.495
3L	1961818	T	C	0.15	0.255	0.55	0.495	0.45	0.495
3L	1961932	A	T	0.25	0.375	0	0	0	0
3L	1961954	A	C	0.4	0.48	0.35	0.455	0	0
3L	1962080	A	G	0.5	0.5	0	0	0	0
3L	1962322	T	C	0.5	0.5	0.5	0.5	0	0
3L	1962341	G	A	0.45	0.495	0.55	0.495	0.9	0.18
3L	1962426	G	A	0.3	0.42	0.45	0.495	0.75	0.375
3L	1962428	T	A	0.15	0.255	0	0	0	0
3L	1978372	G	A	1	0	0	0	0.8	0.32
3L	1978428	C	T	0.6	0.48	0	0	0	0
3L	1978438	T	C	0.2	0.32	0	0	0.55	0.495
3L	1980730	C	T	0.5	0.5	0	0	0	0
3L	1984651	A	T	0.95	0.095	0.2	0.32	0.9	0.18
3L	1987014	G	A	0.95	0.095	0.95	0.095	0.3	0.42
3L	1991526	A	T	0.95	0.095	0	0	0	0
3L	1992225	T	C	1	0	0	0	0.45	0.495
3L	1992341	C	T	1	0	0	0	0.5	0.5
3L	1992473	T	C	1	0	0.1	0.18	0.8	0.32
3L	1992527	T	A	1	0	0.1	0.18	0.4	0.48
3L	1992549	C	A	1	0	0	0	0.55	0.495
3L	1998312	C	A	0.55	0.495	0	0	0	0
3L	1999392	A	T	1	0	0	0	0	0
3L	2006256	C	T	0.5	0.5	0.15	0.255	0	0
3L	2019464	C	T	0.95	0.095	0	0	0	0
3L	2025701	T	C	0.95	0.095	0	0	0.2	0.32
3L	2025730	T	G	0.95	0.095	0	0	0.15	0.255
3L	2036042	T	G	1	0	0.95	0.095	0.85	0.255
3L	2036095	C	A	1	0	0	0	0.25	0.375
3L	2036123	T	A	1	0	0.95	0.095	1	0
3L	2036140	T	A	1	0	0.95	0.095	0.9	0.18
3L	2036280	A	G	1	0	0.9	0.18	0.9	0.18
3L	2036356	A	C	1	0	0.9	0.18	0.95	0.095
3L	2039230	A	G	1	0	0.9	0.18	1	0
3L	2039485	C	T	1	0	0.95	0.095	0.3	0.42
3L	2051074	G	A	0.95	0.095	1	0	1	0
3L	2053460	G	T	0.9	0.18	0	0	0	0
3L	2053483	T	A	1	0	0	0	0.55	0.495
3L	2053544	A	T	1	0	0	0	0	0
3L	2053547	C	T	1	0	0	0	0	0
3L	2056233	G	C	0.95	0.095	1	0	1	0
3L	2059957	C	T	0.3	0.42	0.85	0.255	0.95	0.095
3L	2060185	G	A	0.2	0.32	0	0	0.35	0.455
3L	2060462	T	A	0.75	0.375	0	0	0	0
3L	2060644	C	T	0.2	0.32	0	0	0.5	0.5
3L	2070049	A	T	0.95	0.095	1	0	1	0
3L	2070057	T	A	0.95	0.095	0.75	0.375	0.85	0.255
3L	2070061	T	C	0.95	0.095	1	0	1	0
3L	2070119	T	A	0.75	0.375	0.75	0.375	0	0
3L	2070185	G	C	0.8	0.32	0.8	0.32	0.9	0.18
3L	2070245	A	C	1	0	0	0	0.8	0.32
3L	2070277	T	C	1	0	0	0	0	0
3L	2070292	A	C	1	0	0	0	0	0
3L	2070334	T	G	1	0	0	0	0	0
3L	2070414	C	T	1	0	1	0	0.65	0.455
3L	2070420	A	G	1	0	1	0	0.65	0.455
3L	2075694	C	T	0.95	0.095	1	0	0.85	0.255
3L	2078054	A	T	0.4	0.48	0	0	0	0
3L	2088706	G	A	0.15	0.255	0	0	0	0
3L	2089115	G	A	0.65	0.455	1	0	0.85	0.255
3L	2089370	T	C	1	0	0.95	0.095	1	0
3L	2089672	T	C	1	0	1	0	0.95	0.095
3L	2089882	C	T	0.5	0.5	0	0	0.1	0.18
3L	2090846	G	T	0.15	0.255	0	0	0	0
3L	2090847	G	T	0.15	0.255	0	0	0	0
3L	2090899	T	C	0.85	0.255	0	0	0.15	0.255
3L	2091011	T	A	1	0	0	0	0.7	0.42
3L	2091012	T	A	1	0	0	0	0.2	0.32
3L	2091042	C	T	1	0	0	0	0.2	0.32
3L	2091159	A	G	0.3	0.42	0	0	0	0
3L	2091161	C	A	0.2	0.32	0	0	0	0
3L	2091377	G	A	0.65	0.455	0.1	0.18	0.55	0.495
3L	2092361	G	A	1	0	1	0	0.4	0.48
3L	2093076	T	C	1	0	1	0	0.75	0.375
3L	2093078	G	A	0.2	0.32	0	0	0	0
3L	2094048	G	A	1	0	0	0	1	0
3L	2094053	A	C	1	0	0.95	0.095	1	0
3L	2094240	T	C	0.25	0.375	0	0	0	0
3L	2094457	G	A	0.25	0.375	0	0	0	0
3L	2094495	T	A	0.3	0.42	0	0	0	0
3L	2095929	A	C	0.35	0.455	0	0	0.45	0.495
3L	2095965	G	A	0.6	0.48	0.1	0.18	0	0
3L	2096005	A	G	0.35	0.455	0	0	0	0
3L	2096293	G	T	0.55	0.495	0.1	0.18	0	0
3L	2096376	G	C	0.15	0.255	0	0	0	0
3L	2096484	T	G	0.95	0.095	0.2	0.32	0.6	0.48
3L	2096641	G	A	0.25	0.375	0	0	0	0
3L	2096923	A	G	1	0	1	0	0.55	0.495
3L	2097044	C	A	0.25	0.375	0	0	0	0
3L	2097183	A	G	1	0	0	0	1	0
3L	2097284	C	T	1	0	1	0	0.2	0.32
3L	2097292	G	A	1	0	1	0	0	0
3L	2097335	G	T	1	0	1	0	0.5	0.5
3L	2097356	C	G	0.15	0.255	0	0	0	0
3L	2097364	G	A	0.15	0.255	0.8	0.32	0.35	0.455
3L	2097577	C	T	1	0	1	0	0.35	0.455
3L	2098251	G	A	0.75	0.375	0	0	0.25	0.375
3L	2099728	A	T	0.4	0.48	0	0	0	0
3L	2102578	T	A	0.3	0.42	0	0	0	0
3L	2102697	T	G	0.45	0.495	0	0	0	0
3L	2102744	C	T	0.95	0.095	0	0	1	0
3L	2102855	T	C	0.45	0.495	0	0	0	0
3L	2102880	C	T	0.5	0.5	0	0	0	0
3L	2102961	T	C	0.95	0.095	0.1	0.18	1	0
3L	2103165	T	G	0.5	0.5	0.25	0.375	0	0
3L	2103204	C	A	0.25	0.375	0	0	0	0
3L	2103328	G	A	0.95	0.095	0.15	0.255	0	0
3L	2103974	G	A	0.25	0.375	0	0	0	0
3L	2104011	A	G	0.4	0.48	0.2	0.32	0	0
3L	2104438	C	A	0.3	0.42	0	0	0	0
3L	2104472	C	T	0.7	0.42	1	0	0.3	0.42
3L	2104480	A	G	0.7	0.42	1	0	0.6	0.48
3L	2104531	T	G	0.1	0.18	0.85	0.255	0.2	0.32
3L	2104554	T	G	0.4	0.48	0	0	0	0
3L	2104589	T	G	0.55	0.495	1	0	0.35	0.455
3L	2104663	C	G	0.7	0.42	1	0	0.7	0.42
3L	2104702	G	A	0.65	0.455	1	0	0.85	0.255
3L	2104756	A	C	0.6	0.48	1	0	0.8	0.32
3L	2104758	G	A	0.6	0.48	0.95	0.095	0.3	0.42
3L	2105400	G	A	0.5	0.5	0.1	0.18	0	0
3L	2105821	A	C	0.45	0.495	1	0	0.75	0.375
3L	2106099	T	C	0.5	0.5	1	0	0.65	0.455
3L	2106122	T	C	0.5	0.5	1	0	0.65	0.455
3L	2106429	C	A	0.5	0.5	0.35	0.455	0	0
3L	2106568	G	C	0.45	0.495	0.3	0.42	0	0
3L	2106686	A	T	0.5	0.5	0	0	0.2	0.32
3L	2106754	A	C	0.3	0.42	0	0	0	0
3L	2106955	T	G	0.5	0.5	0.2	0.32	0	0
3L	2107028	T	A	0.5	0.5	0.4	0.48	0	0
3L	2107058	C	A	0.5	0.5	0.5	0.5	0	0
3L	2107155	G	A	0.4	0.48	0.7	0.42	0.25	0.375
3L	2107267	T	C	1	0	1	0	0.7	0.42
3L	2107285	C	T	0.35	0.455	0.65	0.455	0	0
3L	2107324	G	T	1	0	1	0	0	0
3L	2107371	A	T	0.5	0.5	0.25	0.375	0	0
3L	2107422	C	G	0.4	0.48	0	0	0	0
3L	2107500	G	C	0.45	0.495	0.85	0.255	0.25	0.375
3L	2107622	C	T	0.2	0.32	0	0	0	0
3L	2107707	A	G	1	0	1	0	0.45	0.495
3L	2107718	C	T	0.45	0.495	0.85	0.255	0.4	0.48
3L	2107739	A	T	0.45	0.495	0.75	0.375	0.3	0.42
3L	2107779	T	G	0.45	0.495	0.85	0.255	0.5	0.5
3L	2107814	T	G	0.45	0.495	0.9	0.18	0.5	0.5
3L	2107866	G	A	0.5	0.5	0.15	0.255	0	0
3L	2107893	C	T	0.3	0.42	0.65	0.455	0.45	0.495
3L	2107895	C	T	0.3	0.42	0.65	0.455	0.45	0.495
3L	2107898	A	G	0.3	0.42	0.65	0.455	0.55	0.495
3L	2107941	G	C	0.45	0.495	0.8	0.32	0.55	0.495
3L	2107968	T	C	0.5	0.5	0.75	0.375	0.75	0.375
3L	2107969	T	G	0.5	0.5	0.75	0.375	0.75	0.375
3L	2108140	T	G	1	0	1	0	0.65	0.455
3L	2108153	G	A	0.45	0.495	0	0	0	0
3L	2108190	C	A	0.15	0.255	0	0	0	0
3L	2108245	G	A	0.5	0.5	0	0	0	0
3L	2108253	T	C	0.45	0.495	0.2	0.32	0.3	0.42
3L	2108586	A	T	1	0	1	0	0.7	0.42
3L	2108591	A	C	1	0	1	0	0	0
3L	2108793	G	A	0.95	0.095	0.35	0.455	0	0
3L	2109109	T	C	0.25	0.375	0.55	0.495	0.85	0.255
3L	2109599	C	A	0.45	0.495	0.5	0.5	0	0
3L	2110159	C	A	0.5	0.5	0	0	0	0
3L	2110182	T	C	0.5	0.5	0	0	0	0
3L	2110368	G	T	0.25	0.375	0	0	0	0
3L	2110394	T	C	0.7	0.42	1	0	1	0
3L	2110858	C	T	0.5	0.5	1	0	0.65	0.455
3L	2110879	C	T	0.3	0.42	0	0	0	0
3L	2110924	C	T	0.5	0.5	1	0	0.8	0.32
3L	2111170	G	A	0.2	0.32	0	0	0	0
3L	2111436	G	T	0.95	0.095	0	0	0	0
3L	2112890	T	C	0.95	0.095	0	0	0	0
3L	2115871	T	A	0.95	0.095	0	0	0	0
3L	2120242	C	T	0.1	0.18	0	0	0	0
3L	2120296	G	A	0.55	0.495	0.5	0.5	0	0
3L	2121625	T	A	0.4	0.48	0.6	0.48	1	0
3L	2121914	G	A	1	0	1	0	0	0
3L	2122944	G	A	0.45	0.495	0.5	0.5	0	0
3L	2122969	T	G	0.3	0.42	0.4	0.48	0.4	0.48
3L	2123037	A	G	0.25	0.375	0	0	0	0
3L	2123537	T	A	0.2	0.32	0	0	0.45	0.495
3L	2123586	C	T	0.2	0.32	0	0	0	0
3L	2123690	A	G	0.65	0.455	0.45	0.495	0	0
3L	2123941	G	T	1	0	0.5	0.5	0	0
3L	2131219	T	C	0.95	0.095	1	0	0.75	0.375
3L	2131547	T	C	0.4	0.48	0	0	0	0
3L	2132895	G	A	0.45	0.495	0	0	0	0
3L	2133325	G	A	0.25	0.375	0	0	0	0
3L	2133617	T	A	0.15	0.255	0	0	0	0
3L	2133644	C	T	0.15	0.255	0	0	0	0
3L	2133714	G	A	0.2	0.32	0	0	0	0
3L	2133735	A	G	1	0	1	0	0.55	0.495
3L	2133773	T	A	0.15	0.255	0	0	0	0
3L	2133785	T	C	0.15	0.255	0	0	0	0
3L	2133819	C	T	0.15	0.255	0	0	0	0
3L	2133839	T	C	1	0	1	0	0.8	0.32
3L	2133948	A	C	0.3	0.42	0	0	0	0
3L	2133988	C	T	0.5	0.5	0.45	0.495	0	0
3L	2133990	A	T	0.5	0.5	0.45	0.495	0	0
3L	2134020	T	G	0.15	0.255	0	0	0	0
3L	2134035	T	A	0.15	0.255	0	0	0	0
3L	2134106	G	C	0.3	0.42	0.25	0.375	0	0
3L	2134109	A	T	0.25	0.375	0.25	0.375	0	0
3L	2134165	T	A	0.85	0.255	1	0	0.35	0.455
3L	2134218	G	C	0.25	0.375	0.5	0.5	0.3	0.42
3L	2134220	G	C	0.25	0.375	0.5	0.5	0.3	0.42
3L	2134233	C	A	0.75	0.375	0	0	0	0
3L	2134234	C	T	0.75	0.375	0	0	0	0
3L	2134241	G	T	1	0	0	0	0	0
3L	2134245	G	T	1	0	0	0	0	0
3L	2134247	A	C	1	0	0	0	0	0
3L	2134249	C	A	1	0	0	0	0	0
3L	2134283	A	C	0.25	0.375	0.5	0.5	0.15	0.255
3L	2134304	C	T	0.25	0.375	0.5	0.5	0.2	0.32
3L	2134305	G	A	0.25	0.375	0.5	0.5	0	0
3L	2134352	T	G	0.3	0.42	0.65	0.455	0.25	0.375
3L	2134469	T	C	1	0	0.55	0.495	0.4	0.48
3L	2134499	C	T	0.25	0.375	0.5	0.5	0.3	0.42
3L	2134740	G	T	0.95	0.095	0.45	0.495	0	0
3L	2134748	A	G	1	0	1	0	0.3	0.42
3L	2134755	C	A	0.95	0.095	0.4	0.48	0	0
3L	2135164	G	A	0.95	0.095	0	0	0	0
3L	2135333	A	G	0.9	0.18	0.4	0.48	0	0
3L	2135982	T	C	1	0	1	0	0.75	0.375
3L	2136014	A	T	0.9	0.18	0.3	0.42	0	0
3L	2136585	A	T	1	0	1	0	0.25	0.375
3L	2136662	C	T	1	0	1	0	0.35	0.455
3L	2136843	A	G	1	0	0.95	0.095	0.15	0.255
3L	2137042	C	G	1	0	0.5	0.5	0.15	0.255
3L	2137374	G	T	1	0	0.4	0.48	0	0
3L	2137446	A	T	1	0	0.45	0.495	0	0
3L	2137472	T	G	0.95	0.095	0.4	0.48	0	0
3L	2137535	G	A	0.2	0.32	0	0	0	0
3L	2137780	T	A	1	0	0.55	0.495	0.1	0.18
3L	2138190	C	G	0.95	0.095	0.45	0.495	0.2	0.32
3L	2138855	G	A	0.95	0.095	0.6	0.48	0	0
3L	2138981	T	C	0.95	0.095	0.55	0.495	0	0
3L	2139366	A	G	0.95	0.095	0.5	0.5	0	0
3L	2139859	C	A	0.95	0.095	0.4	0.48	0	0
3L	2140331	C	T	0.95	0.095	0.45	0.495	0	0
3L	2140522	T	A	0.95	0.095	0.4	0.48	0.3	0.42
3L	2140523	G	A	0.95	0.095	0.4	0.48	0.3	0.42
3L	2140540	T	C	0.95	0.095	0.45	0.495	0	0
3L	2140794	T	A	1	0	0.6	0.48	0	0
3L	2140817	T	A	1	0	0.65	0.455	0	0
3L	2140867	A	G	0.95	0.095	0.6	0.48	0	0
3L	2140970	T	A	0.9	0.18	0.45	0.495	0	0
3L	2140998	A	C	0.95	0.095	1	0	1	0
3L	2141204	T	C	0.8	0.32	0	0	0	0
3L	2142002	C	T	0.95	0.095	0.3	0.42	0	0
3L	2142199	T	G	0.95	0.095	0	0	0.2	0.32
3L	2142752	C	T	0.95	0.095	0.25	0.375	0	0
3L	2142812	C	T	0.95	0.095	0.3	0.42	0	0
3L	2142829	G	T	1	0	1	0	0.95	0.095
3L	2142830	C	T	1	0	1	0	0.95	0.095
3L	2142871	C	T	0.95	0.095	0.3	0.42	0	0
3L	2142884	C	T	0.95	0.095	0.4	0.48	0	0
3L	2143371	C	A	1	0	0.6	0.48	0	0
3L	2143531	G	A	1	0	1	0	0.6	0.48
3L	2143787	A	G	1	0	0	0	0	0
3L	2146183	T	A	0.7	0.42	0.4	0.48	1	0
3L	2146383	C	A	0.95	0.095	0.35	0.455	0	0
3L	2149569	G	A	1	0	0	0	0.55	0.495
3L	2149590	A	G	1	0	0.3	0.42	1	0
3L	2149908	T	G	0.95	0.095	0	0	1	0
3L	2151601	A	C	0.95	0.095	0	0	0	0
3L	2151714	T	C	0.95	0.095	1	0	1	0
3L	2157132	A	T	0.95	0.095	0.5	0.5	0.8	0.32
3L	2169654	G	A	0.95	0.095	1	0	1	0
3L	2171757	G	C	0.2	0.32	0	0	0	0
3L	2171983	C	T	0.25	0.375	0	0	0	0
3L	2172153	C	T	0.3	0.42	0	0	0	0
3L	2172338	G	A	0.25	0.375	0	0	0	0
3L	2173335	G	A	0.3	0.42	0.5	0.5	0.4	0.48
3L	2173519	G	A	0.3	0.42	0	0	0	0
3L	2173965	G	A	0.45	0.495	1	0	0.75	0.375
3L	2174811	T	A	0.2	0.32	0.3	0.42	0	0
3L	2174971	T	C	0.3	0.42	0	0	0	0
3L	2174991	C	A	0.35	0.455	0	0	0	0
3L	2174992	C	A	0.35	0.455	0	0	0	0
3L	2178594	G	T	0.2	0.32	0	0	0	0
3L	2178596	T	C	0.2	0.32	0	0	0	0
3L	2178949	G	T	0.2	0.32	0	0	0	0
3L	2179031	C	A	0.2	0.32	0.4	0.48	1	0
3L	2179207	A	G	0.25	0.375	0	0	0	0
3L	2179274	A	C	1	0	1	0	0	0
3L	2185445	C	T	0.95	0.095	0.7	0.42	0	0
3L	2187626	C	T	0.95	0.095	1	0	1	0
3L	2188660	T	C	0.95	0.095	0.4	0.48	0	0
3L	2188749	A	G	0.65	0.455	0.55	0.495	0	0
3L	2188799	G	T	0.55	0.495	0.5	0.5	0	0
3L	2188946	T	A	0.95	0.095	0.5	0.5	0	0
3L	2189325	C	A	1	0	1	0	0.6	0.48
3L	2194988	C	G	0.95	0.095	1	0	1	0
3L	2195096	T	A	0.95	0.095	1	0	1	0
3L	2195144	C	T	1	0	0.5	0.5	0	0
3L	2196653	C	G	0.25	0.375	0.1	0.18	0	0
3L	2196887	A	C	0.9	0.18	0.25	0.375	0	0
3L	2197000	C	T	1	0	1	0	0.75	0.375
3L	2203227	A	G	1	0	0.35	0.455	0	0
3L	2203465	A	G	1	0	0.35	0.455	0.15	0.255
3L	2207243	G	C	0.25	0.375	0.4	0.48	0.1	0.18
3L	2207262	C	G	0.25	0.375	0.4	0.48	0.1	0.18
3L	2207504	G	A	0.9	0.18	0.6	0.48	0	0
3L	2207505	C	T	0.9	0.18	0.6	0.48	0	0
[truncated: 78,166 more rows]
